# Supplementary material for: The impact of industrial digitalization on the urban-rural income gap
Source: PLoS One. 2025 Oct 29;20(10):e0335065. doi: 10.1371/journal.pone.0335065 (PMC12571325; doi:10.1371/journal.pone.0335065)
Supplement: S1 ProvinceData — (XLSX) [file pone.0335065.s001.xlsx]

## Sheet: main_data
region	province	id	year	x	y1	y2	edu	open	finan	gdp	rd	cost	g1	g2	g3	g4	S	m11	m12	m13	m14	m21	m22	m31	m32	m41	m42	m51	m52	m61	patent	pene	m62	Permanent_population (10,000 persons)	Average number of primary school students	Average number of junior secondary school students	Average number of senior secondary school students	Average number of higher education students	Average wage of employed persons (yuan)	province_sub	Registered population (persons)	Total population in 1984 (10,000 persons)	Number of post offices in 1984 (units)	Total postal and telecommunication services in 1984 (100 million yuan	Number of fixed telephone subscribers in 1984 (10,000 households)	Number of post offices per million persons in 1984	Number of fixed telephones per 100 persons in 1984	Number of Internet users (10,000 persons)	International Internet outbound bandwidth (Mbps)
1	Beijing	1	2012	0.237381	0.0337897	2.62323	11.8363	1.35412	6.7295	92758	0.059474	0.426997			477636	12608.8		3.89531	2.7844	0.789516	0.0241589	0.205631	91.1	0.124335	0.0273443	24585034	50511	2.27018	6.7295	3445	92305	72.2	2206	2078	3560	1513	2114	5534	84742	Beijing	13000706	947	472	1.84	12.46	49.8416	1.31573	56400	1899792
1	Beijing	1	2013	0.264399	0.0332093	2.60593	12.0284	1.25711	6.60252	100569	0.059848	0.419791	2576	7.5	645195	17032		4.03198	2.7873	0.795213	0.0226613	0.215924	91.9	0.131653	0.0388194	28517239	62671	2.26552	6.60252	4003	123336	75.2	2844	2125	3815	1501	1912	5469	93006	Beijing	13178280	947	472	1.84	12.46	49.8416	1.31573	61758	3406824
1	Beijing	1	2014	0.290448	0.0324223	2.57232	11.8542	1.11334	6.70619	106732	0.059482	0.420396	4361	12.6	798987	21091.9		4.13578	2.793	0.799699	0.0215778	0.224866	92.7	0.137956	0.0321928	31371854	74661	2.34016	6.70619	5029	138111	75.3	4175	2171	3882.88	1450.68	1629.72	5428.83	102268	Beijing	13346767	947	472	1.84	12.46	49.8416	1.31573	64875	4118663
1	Beijing	1	2015	0.324992	0.0320284	2.56984	12.1464	0.802936	7.55202	113692	0.060137	0.495252	5350	17.1	932591	24618.8		4.57462	2.8101	0.815966	0.022589	0.235627	93	0.140667	0.0401206	34538855	94031	2.36326	7.55202	6304	156312	76.5	5682	2188	3951.31	1316.76	1425.51	5218.24	111390	Beijing	13452653	947	472	1.84	12.46	49.8416	1.31573	68826	5392116
1	Beijing	1	2016	0.317777	0.0319768	2.56723	12.3891	0.693552	7.47557	123391	0.057835	0.485737	5661	18	1.10703e+06	29223.7		4.76782	2.8201	0.822659	0.0222572	0.249951	91.7	0.154159	0.0231048	39409752	100578	2.35712	7.47557	7855	189129	77.8	7670	2195	4000.08	1235.71	1321.32	5028.07	119928	Beijing	13595120	947	472	1.84	12.46	49.8416	1.31573	73125	6640291
1	Beijing	1	2017	0.337185	0.0321209	2.5745	12.6651	0.732089	7.14929	136172	0.056386	0.466275	6028	19	1.30039e+06	34328.1		4.89399	2.8233	0.826948	0.021248	0.279731	94.2	0.176372	0.0310756	44868872	106948	2.32762	7.14929	9599	185928	79	9530	2194	4031	1226	1245	5300	131700	Beijing	13605029	947	472	1.84	12.46	49.8416	1.31573	77198	7320180
1	Beijing	1	2018	0.429198	0.0319648	2.56663	12.6754	0.824502	6.87416	150962	0.061701	0.43564	6536	20.7	1525338	40266.3		5.02215	2.8269	0.83091	0.0194302	0.320875	137.7	0.207126	0.0578978	49578246	123496	2.12903	6.87416	11535	211212	80.3	12386	2192	4206	1285	1151	5268	145766	Beijing	13736995	947	472	1.84	12.46	49.8416	1.31573	82851.3	8946570
1	Beijing	1	2019	0.488733	0.0314638	2.55286	12.782	0.810529	6.99498	161776	0.063147	0.424986	8516	22.2	1.8722e+06	49423		5.23404	2.838	0.836883	0.0179724	0.33878	145.6	0.22471	0.0758242	56952843	131716	2.16886	6.99498	14152	226113	81.5	17233	2190	4371	1433	1078.05	5320	166803	Beijing	13920957	947	472	1.84	12.46	49.8416	1.31573	90359.2	8827751
1	Beijing	1	2020	0.564431	0.0284997	2.50953	12.2878	0.645709	7.57835	164158	0.064444	0.381613	8877	22.8	2172114	57340.1		5.24401	2.83	0.837316	0.0154117	0.435905	153.5	0.300386	0.0899549	63161622	162824	2.34561	7.57835	17465	254165	82.7	23321	2189	4620	1534	1088	5393	178178	Beijing	13954758	947	472	1.84	12.46	49.8416	1.31573	98899	11511397
1	Beijing	1	2021	0.479257	0.0273846	2.44777	12.6504	0.740297	7.03545	187526	0.065293	0.362224	9263	23.5	2.62107e+06	69191.8		4.53988	2.8139	0.817267	0.0153184	0.506141	161.4	0.360625	0.0127381	70056517	198778	2.16912	7.03545	23432	283134	83.9	28296	2189	4735	1597	1024	5313	194651	Beijing	14087582	947	472	1.84	12.46	49.8416	1.31573	103195	13839969
1	Beijing	1	2022	0.517934	0.0266785	2.41765	12.7014	0.883376	7.61776	189988	0.00838716	0.332063	10061	24.7	3006047	79354.5		5.24349	2.838	0.838584	0.0142236	0.540662	8.2	0.540662	0.0134857	79475111	202722	2.35478	7.61776	51429	307175	89.8	24371	2184	4951.18	1625.49	2800.37	5396.82	208977	Beijing	14256206	947	472	1.84	12.46	49.8416	1.31573	106744	18469972
1	Tianjin	2	2012	0.131835	0.0249434	1.95586	10.5117	0.807189	4.2785	66517.2	0.027958	0.433638			303444	6080.87		1.15169	2.511	0.526496	0.0816773	0.0429832	11.5	0.0160859	0.0123547	2.32328e+06	19782	2.03437	4.2785	845	41009	58.5	383	1378	3928	1893	2275	4358	61514	Tianjin	9963754	799	253	0.45	5.07	31.6646	0.634543	56400	1899792
1	Tianjin	2	2013	0.137305	0.0222427	1.88758	10.5386	0.800206	4.44169	71344.6	0.029642	0.449494	924	5.4	409895	8214.1		1.22156	2.525	0.541316	0.0735105	0.0495047	14.8	0.018894	0.0148293	2.76158e+06	24856	2.09723	4.44169	1030	60915	61.3	501	1410	3907	1845	2077	4346	67773	Tianjin	10067541	799	253	0.45	5.07	31.6646	0.634543	61758	3406824
1	Tianjin	2	2014	0.15544	0.0208403	1.85177	10.5044	0.772922	4.51113	74960.3	0.029547	0.445341	1275	7.1	507600	10172.1		1.271	2.536	0.551313	0.0659696	0.0576641	15.5	0.0347639	0.0131939	3885631	26351	2.18253	4.51113	1371	63422	61.4	683	1429	3893.38	1815.05	1924.45	4282.65	72773	Tianjin	10183537	799	253	0.45	5.07	31.6646	0.634543	64875	4118663
1	Tianjin	2	2015	0.181149	0.0202424	1.84509	10.4958	0.654257	4.9767	75868.3	0.030849	0.364281	1655	9.1	592479	11873		1.38712	2.557	0.572416	0.0568932	0.0609408	17.1	0.0372586	0.0157817	5.03437e+06	37342	2.38932	4.9767	1817	79963	63	1156	1439	3969.31	1723.63	1866.28	4184.59	80090	Tianjin	10268965	799	253	0.45	5.07	31.6646	0.634543	68826	5392116
1	Tianjin	2	2016	0.193923	0.0200364	1.84848	10.6906	0.59411	5.12504	79647.5	0.030043	0.364906	1575	8.4	703300	14093.8		1.58901	2.59	0.604747	0.0493817	0.0663027	17.5	0.0423189	0.0102369	5.52636e+06	39734	2.50532	5.12504	2357	106514	64.6	1430	1443	4080.12	1657.29	1851.34	4058.35	86305	Tianjin	10444032	799	253	0.45	5.07	31.6646	0.634543	73125	6640291
1	Tianjin	2	2017	0.210109	0.0201277	1.85152	11.0099	0.612346	5.02334	87280.5	0.02473	0.33817	1122	6.6	826142	16555.5		1.69091	2.607	0.61985	0.0443012	0.0728841	15.6	0.0513586	0.0162093	5.51441e+06	41675	2.53824	5.02334	3100	86996	66	1319	1410	4149	1679	1820	4072	94534	Tianjin	10499909	799	253	0.45	5.07	31.6646	0.634543	77198	7320180
1	Tianjin	2	2018	0.277988	0.0202383	1.86326	10.9863	0.606912	4.8693	95688.6	0.026178	0.316637	1103	6.6	969054	19419.4		1.72736	2.612	0.625036	0.0376559	0.0872207	16.3	0.0656881	0.0392256	6.85588e+06	54680	2.55071	4.8693	4036	99038	67.4	1541	1383	4324	1800	1752	4150	100731	Tianjin	10816263	799	253	0.45	5.07	31.6646	0.634543	82851.3	8946570
1	Tianjin	2	2019	0.340536	0.0197623	1.85934	11.0169	0.523422	4.833	101557	0.032825	0.300111	1420	7.3	1.18942e+06	23835.4		1.80363	2.622	0.634833	0.0311022	0.143653	17	0.115	0.0846977	9.09255e+06	57799	2.57133	4.833	5315	96045	68.7	1951	1385	4500	1945	1673.29	4214	108002	Tianjin	11050381	799	253	0.45	5.07	31.6646	0.634543	90359.2	8827751
1	Tianjin	2	2020	0.424314	0.0183029	1.85509	10.8126	0.523533	5.21163	101068	0.034438	0.255775	1441	6.8	1.37995e+06	27653.6		1.80909	2.619	0.634345	0.021893	0.168629	18.4	0.138985	0.112506	10895598	75434	2.77409	5.21163	9723	111514	69.9	2427	1387	4674	2060	1717	4430	114682	Tianjin	11306769	799	253	0.45	5.07	31.6646	0.634543	98899	11511397
1	Tianjin	2	2021	0.348714	0.0177804	1.84175	11.174	0.545279	4.90641	113660	0.036593	0.240344	1726	7.3	1.66518e+06	33369.4		1.71814	2.604	0.621386	0.017539	0.169376	10.6	0.142867	0.0132342	12568262	97910	2.61741	4.90641	15173	90471	71	2189	1373	5421	2458	1953	5153	123528	Tianjin	11515573	799	253	0.45	5.07	31.6646	0.634543	103195	13839969
1	Tianjin	2	2022	0.346991	0.0171037	1.82656	11.1203	0.522695	5.14394	117925	0.0174462	0.221421	1982	7.8	1.90975e+06	38270.6		1.65099	2.596	0.613029	0.0180844	0.172462	10.8	0.172462	0.012297	16508667	71545	2.63416	5.14394	21489	84335	84	2068	1363	5614.89	2636.52	2126.39	5427.84	129522	Tianjin	11613028	799	253	0.45	5.07	31.6646	0.634543	106744	18469972
1	Hebei	3	2012	0.0500003	0.0964065	2.47879	8.70987	0.138308	2.4082	31844	0.009248	0.400997			443088	1954.34		0.846525	2.275	0.400555	0.13661	0.00478946	11	0.0033682	0.0202709	378178	15315	0.923755	2.4082	319	23241	41.5	110	7262	7765	3002	3148	2063	38658	Hebei	74165619	5487	2537	1.11	11.19	46.2366	0.203937	56400	1899792
1	Hebei	3	2013	0.0646812	0.0905614	2.41913	8.90172	0.140183	2.63268	33346	0.009909	0.433507	682	2.7	598528	2639.94		0.889152	2.28	0.409706	0.116886	0.00474287	11.1	0.00342562	0.0257478	315581	18186	1.00674	2.63268	381	27619	46.5	173	7288	7495	2866	2745	2108	41501	Hebei	75032277	5487	2537	1.11	11.19	46.2366	0.203937	61758	3406824
1	Hebei	3	2014	0.0728436	0.0856853	2.37002	8.86757	0.145907	2.84885	34507	0.010642	0.468902	1250	4.4	741197	3269.21		0.920745	2.293	0.419189	0.107332	0.00509531	12	0.00378027	0.0247475	292228	20132	1.11279	2.84885	506	30000	49.1	240	7323	7695.57	3120.57	2578.86	2098.22	45114	Hebei	75927356	5487	2537	1.11	11.19	46.2366	0.203937	64875	4118663
1	Hebei	3	2015	0.0890452	0.0835342	2.36648	8.9881	0.121541	3.08868	35994	0.011772	0.354852	1888	6.6	865136	3815.88		1.02247	2.329	0.446179	0.100861	0.006189	12.6	0.00499227	0.0290699	395438	30130	1.23525	3.08868	638	44060	50.5	406	7345	8074.7	3197.9	2555.45	2140.71	50921	Hebei	76498101	5487	2537	1.11	11.19	46.2366	0.203937	68826	5392116
1	Hebei	3	2016	0.105465	0.0817291	2.37008	8.92044	0.108882	3.28982	38688	0.011956	0.357918	2473	8.4	1.02696e+06	4529.62		1.05895	2.351	0.458638	0.0977021	0.0065537	25.8	0.00536912	0.0194322	589959	31826	1.32562	3.28982	833	54838	53.3	538	7375	8357.54	3280.55	2657.46	2191.24	55334	Hebei	77022743	5487	2537	1.11	11.19	46.2366	0.203937	73125	6640291
1	Hebei	3	2017	0.127941	0.0799294	2.37155	9.08584	0.109858	3.38655	41451	0.013289	0.363519	2106	6.9	1.20633e+06	5320.79		1.15298	2.379	0.480823	0.0896939	0.00699253	26	0.00579751	0.0322254	889245	35348	1.41365	3.38655	1096	61288	57	703	7409	8530	3481	2822	2328	63036	Hebei	76821667	5487	2537	1.11	11.19	46.2366	0.203937	77198	7320180
1	Hebei	3	2018	0.170996	0.0767969	2.3503	9.09406	0.109767	3.51937	43808	0.013878	0.368489	1954	6.7	1.41501e+06	6241.22		1.25945	2.3972	0.500145	0.074453	0.00733569	26.4	0.00604411	0.0774818	2.75984e+06	51894	1.48072	3.51937	1507	83785	60.7	828	7426	8761	3765	2885	2457	68717	Hebei	77310738	5487	2537	1.11	11.19	46.2366	0.203937	82851.3	8946570
1	Hebei	3	2019	0.210961	0.0736564	2.32473	9.19914	0.114473	3.63094	47036.3	0.016144	0.371242	2044	7.1	1.73679e+06	7660.49		1.34887	2.415	0.516499	0.063312	0.00930564	26.6	0.00769274	0.135079	3.8119e+06	57809	1.53776	3.63094	2138	101274	64.4	1098	7447	8988	3935	3053.12	2596	72956	Hebei	77631412	5487	2537	1.11	11.19	46.2366	0.203937	90359.2	8827751
1	Hebei	3	2020	0.221906	0.0667815	2.26429	9.28174	0.123478	3.95094	48302	0.017521	0.352781	2464	7.7	2015005	8887.62		1.33442	2.402	0.510038	0.0449984	0.00470629	6.7	0.00308367	0.164933	5.54965e+06	92196	1.69361	3.95094	2887	125608	68	1406	7464	9167	3972	3276	2700	77323	Hebei	77285439	5487	2537	1.11	11.19	46.2366	0.203937	98899	11511397
1	Hebei	3	2021	0.173118	0.0607801	2.18884	9.43218	0.13391	3.88598	54181	0.018457	0.334427	2677	7.5	2.43149e+06	10724.6		1.22347	2.3953	0.495355	0.0487718	0.0109667	7.2	0.00884052	0.0187327	7473182	120034	1.68237	3.88598	3955	130705	73.3	1834	7448	9169	4139	3429	2926	82526	Hebei	77412355	5487	2537	1.11	11.19	46.2366	0.203937	103195	13839969
1	Hebei	3	2022	0.19152	0.0566707	2.13169	9.56287	0.133849	4.21367	56481	0.0150073	0.326762	2669	6.8	2.78862e+06	12299.8		1.32984	2.3894	0.493505	0.0558877	0.0126683	7.7	0.0126683	0.0177348	10038253	115314	1.82539	4.21367	7869	137437	80.6	1636	7420	8909.74	4298.3	3591.81	3070.47	90745	Hebei	77547353	5487	2537	1.11	11.19	46.2366	0.203937	106744	18469972
2	Shanxi	4	2012	0.0582511	0.119324	2.8641	9.38153	0.0812795	2.61494	32863.9	0.010926	0.385753			612948	2454.74		0.61121	2.303	0.358501	0.346423	0.00247176	8.4	0.00091638	0.0254689	306088	7196	1.1308	3.19848	443	16786	44.2	67	3548	7285	4182	4050	2351	44236	Shanxi	35006264	2600	1663	0.6	6.66	63.9615	0.256154	56400	1899792
2	Shanxi	4	2013	0.0693258	0.112817	2.8001	9.35663	0.0815843	2.65787	33847.9	0.012237	0.428731	233	1.8	827976	3315.89		0.688977	2.326	0.384185	0.306821	0.00220278	10.6	0.0008435	0.0311294	527681	8565	1.25346	3.44487	531	18859	48.6	50	3535	6359	3576	3872	2474	46407	Shanxi	35252853	2600	1663	0.6	6.66	63.9615	0.256154	61758	3406824
2	Shanxi	4	2014	0.0795933	0.106254	2.73232	9.29658	0.0824451	2.72735	34248.1	0.011925	0.47276	521	3.7	1.02534e+06	4106.28		0.780834	2.3509	0.411759	0.269327	0.00178192	10.8	0.00055479	0.0309212	484595	8371	1.36914	3.59681	700	15687	50.6	63	3528	6184.97	3358.18	3686.06	2518.81	48969	Shanxi	35221786	2600	1663	0.6	6.66	63.9615	0.256154	64875	4118663
2	Shanxi	4	2015	0.093361	0.104198	2.73197	9.56493	0.0772541	3.06066	33592.7	0.010381	0.451582	840	6.1	1.19679e+06	4792.92		1.12853	2.4365	0.49766	0.20943	0.00189167	11.4	0.00095954	0.0370345	512007	10020	1.5693	3.98908	919	14948	54.2	95	3519	6221.26	3088.93	3485.71	2503.86	51803	Shanxi	34980301	2600	1663	0.6	6.66	63.9615	0.256154	68826	5392116
2	Shanxi	4	2016	0.097964	0.100984	2.71295	9.6383	0.0926389	3.14672	33972.4	0.010162	0.477064	1110	8.1	1.42065e+06	5689.42		1.19455	2.4505	0.511326	0.193144	0.00183289	26.2	0.00096472	0.0251892	425622	10062	1.70399	4.28795	1171	20031	55.5	151	3514	6197.87	2982.37	3269.52	2438.86	53705	Shanxi	35221257	2600	1663	0.6	6.66	63.9615	0.256154	73125	6640291
2	Shanxi	4	2017	0.12206	0.0982539	2.70041	9.86209	0.080116	3.03061	41242.2	0.009546	0.418281	904	6.5	1.66878e+06	6683.16		1.07452	2.4425	0.492243	0.214017	0.00192486	33.6	0.00096726	0.037622	941471	11311	1.5585	3.82613	1483	20697	57.3	214	3510	6196	2940	3119	2401	60061	Shanxi	35192979	2600	1663	0.6	6.66	63.9615	0.256154	77198	7320180
2	Shanxi	4	2018	0.159377	0.0927609	2.64128	9.7713	0.086096	2.99351	45516.6	0.010452	0.408776	916	6.3	1.95746e+06	7839.26		1.15103	2.466	0.510267	0.201228	0.00170649	41	0.00071887	0.081634	1.50757e+06	15060	1.58267	3.79721	1926	27106	57.9	308	3502	6172	3073	2919	2383	65917	Shanxi	35336599	2600	1663	0.6	6.66	63.9615	0.256154	82851.3	8946570
2	Shanxi	4	2019	0.181055	0.0869962	2.57805	9.77843	0.085335	3.05793	48468.7	0.011231	0.414495	972	6	2.40259e+06	9621.93		1.16122	2.4627	0.511155	0.184576	0.00287314	5.8	0.00153582	0.139499	1.09523e+06	16598	1.65782	3.92067	2654	31705	60.7	452	3497	6168	3071	2815.15	2515	69551	Shanxi	35396026	2600	1663	0.6	6.66	63.9615	0.256154	90359.2	8827751
2	Shanxi	4	2020	0.223588	0.0778998	2.50706	9.94829	0.0844701	3.40716	51051	0.011956	0.37825	1222	6.5	2.78747e+06	11163.3		1.16391	2.4373	0.502691	0.145234	0.00392592	6.2	0.00229097	0.175148	449791	27296	1.71796	4.10068	3763	40302	62.3	779	3490	6309	2992	2797	2688	74739	Shanxi	35385212	2600	1663	0.6	6.66	63.9615	0.256154	98899	11511397
2	Shanxi	4	2021	0.166105	0.0729532	2.44532	10.0671	0.0974055	3.28681	65625	0.01115	0.338748	1529	6.6	3363610	13470.6		0.864166	2.3827	0.437483	0.199121	0.0031403	6.6	0.0020531	0.0165837	1344737	37379	1.49603	3.54295	8516	40460	63.9	782	3480	6671	3131	2880	3112	82413	Shanxi	35395124	2600	1663	0.6	6.66	63.9615	0.256154	103195	13839969
2	Shanxi	4	2022	0.189482	0.070801	2.42186	10.1105	0.0727428	3.37464	73506	0.00788954	0.295603	1498	5.8	3.85765e+06	15449.1		0.755413	2.3559	0.407966	0.239028	0.0028207	6.6	0.28207	0.0140415	1614346	33068	1.47048	3.56738	16709	40421	79.6	635	3481	6614.38	3142.65	2930.21	3388.28	90495	Shanxi	35427518	2600	1663	0.6	6.66	63.9615	0.256154	106744	18469972
3	Inner Mongolia	5	2012	0.0655114	0.113582	2.9677	9.23038	0.0678812	2.394	42441	0.006388	0.436718			745886	3683.57		0.980163	2.2868	0.42629	0.294839	0.00159692	6.9	0.00093573	0.0162777	1.06096e+06	3084	1.0881	2.394	305	4732	38.9	13	2464	5501	3007	3206	2042	46557	Inner Mongolia	24599026	1985	1545	0.56	7.63	77.8338	0.384383	56400	1899792
3	Inner Mongolia	5	2013	0.0795022	0.107277	2.89416	9.0102	0.0652056	2.4859	46320	0.006927	0.448913	205	2	1.00755e+06	4975.8		1.01422	2.2949	0.43357	0.278821	0.00165396	7	0.00083589	0.0184882	387390	3836	1.14608	2.4859	366	6388	43.9	19	2455	5263	2765	3048	2137	50723	Inner Mongolia	24662389	1985	1545	0.56	7.63	77.8338	0.384383	61758	3406824
3	Inner Mongolia	5	2014	0.0840547	0.102625	2.84182	8.99518	0.0735443	2.57904	49585	0.006873	0.465331	373	3.4	1.24772e+06	6161.86		1.05697	2.309	0.444622	0.269019	0.00165783	12	0.00084411	0.0178164	139393	4031	1.23916	2.57904	531	6359	45.7	44	2449	5190.78	2681.19	2940.98	2155.7	53748	Inner Mongolia	24583254	1985	1545	0.56	7.63	77.8338	0.384383	64875	4118663
3	Inner Mongolia	5	2015	0.0920441	0.100854	2.83909	9.28925	0.0612362	2.73662	52972	0.00763	0.316897	611	5.5	1.45635e+06	7192.22		1.14796	2.3409	0.467156	0.260317	0.00168802	12.6	0.00092421	0.0211463	153872	5522	1.33326	2.73662	725	8876	50.3	40	2440	5244.05	2553.49	2779.35	2035.34	57135	Inner Mongolia	24407859	1985	1545	0.56	7.63	77.8338	0.384383	68826	5392116
3	Inner Mongolia	5	2016	0.0996386	0.0990813	2.84047	9.59418	0.0560713	2.95187	56560	0.008137	0.320242	861	7.6	1.72876e+06	8537.51		1.17548	2.355	0.475651	0.256989	0.00154236	13.2	0.00063437	0.0137709	120492	5846	1.41113	2.95187	953	10672	52.2	102	2436	5329.09	2438.77	2668.75	1936.67	61067	Inner Mongolia	24454620	1985	1545	0.56	7.63	77.8338	0.384383	73125	6640291
3	Inner Mongolia	5	2017	0.123404	0.0970104	2.83455	9.5245	0.0628746	2.99764	61196	0.008221	0.311625	630	6.5	2.03072e+06	10028.7		1.25531	2.3837	0.494962	0.251815	0.00097725	13.8	0.00056721	0.0305146	196087	6271	1.44759	2.99764	1223	11701	55.2	125	2433	5260	2455	2559	1969	66679	Inner Mongolia	24385186	1985	1545	0.56	7.63	77.8338	0.384383	77198	7320180
3	Inner Mongolia	5	2018	0.150995	0.0923854	2.77512	9.60504	0.0643269	2.82129	66491	0.007474	0.300624	571	6.1	2.382e+06	11763.5		1.27138	2.3915	0.499027	0.243941	0.00067499	16.7	0.00040777	0.0735007	198398	9625	1.37514	2.82129	1560	16426	58.3	150	2422	5306	2517	2449	1984	73835	Inner Mongolia	24405178	1985	1545	0.56	7.63	77.8338	0.384383	82851.3	8946570
3	Inner Mongolia	5	2019	0.192574	0.0853503	2.66846	9.7699	0.0638829	2.726	71170	0.008587	0.293455	583	6	2.92368e+06	14438.6		1.26955	2.391	0.498829	0.235284	0.00036369	17.6	0.0002411	0.120598	224793	11059	1.34658	2.726	1959	21069	61.5	223	2415	5379	2618	2330.49	2053	80563	Inner Mongolia	24420472	1985	1545	0.56	7.63	77.8338	0.384383	90359.2	8827751
3	Inner Mongolia	5	2020	0.228067	0.0687831	2.49611	9.65031	0.0608414	2.80416	71640	0.009278	0.275842	683	6.9	3.39202e+06	16751.5		1.20453	2.355	0.482159	0.221399	0.00083181	18.5	0.00051844	0.14889	359540	17958	1.3517	2.80416	2508	26224	64.7	371	2403	5439	2605	2356	2127	85310	Inner Mongolia	24326449	1985	1545	0.56	7.63	77.8338	0.384383	98899	11511397
3	Inner Mongolia	5	2021	0.150259	0.063744	2.42008	9.92816	0.0583396	2.4881	88137	0.009265	0.239077	804	7.5	4.09312e+06	20213.9		0.903943	2.3085	0.421974	0.283239	0.0135438	19.7	0.0133839	0.0144739	411478	24362	1.18194	2.4881	4431	29462	67.9	470	2400	5861	2770	2454	2351	90426	Inner Mongolia	24278096	1985	1545	0.56	7.63	77.8338	0.384383	103195	13839969
3	Inner Mongolia	5	2022	0.163177	0.0599838	2.35706	9.7971	0.0661373	2.53873	97433	0.00737757	0.212554	921	8	4.69431e+06	23182.9		0.826364	2.285	0.399984	0.312384	0.00035063	19.9	0.00035063	0.0127611	512988	24640	1.15262	2.53873	7169	32921	80.5	375	2401	5763.91	2783.07	2553.27	2493.16	100990	Inner Mongolia	24253175	1985	1545	0.56	7.63	77.8338	0.384383	106744	18469972
1	Liaoning	6	2012	0.0881973	0.0812099	2.67498	9.89801	0.368134	3.45181	40778	0.015731	0.521285			434974	5351.31		0.79807	2.2927	0.397365	0.182762	0.085956	7.4	0.0473388	0.019045	2.30665e+06	21223	1.47387	3.45181	1014	41152	50.2	304	4375	4859	2589	2675	2811	41858	Liaoning	42447600	3655	1659	1.47	20.41	45.3899	0.558413	56400	1899792
1	Liaoning	6	2013	0.103537	0.0772427	2.6274	10.1049	0.369095	3.5994	43956	0.016387	0.550862	766	2	587567	7228.6		0.87255	2.3154	0.4181	0.173052	0.102649	7.2	0.0540638	0.0215011	1.73377e+06	21656	1.54731	3.5994	1195	45996	55.9	409	4365	4657	2409	2539	2903	45505	Liaoning	42380277	3655	1659	1.47	20.41	45.3899	0.558413	61758	3406824
1	Liaoning	6	2014	0.114367	0.0746553	2.5987	9.90945	0.349685	3.74902	45915	0.015202	0.592091	1061	2.9	727624	8951.66		0.994041	2.3489	0.448668	0.159273	0.106942	7	0.0584638	0.0205334	2174648	19525	1.64906	3.74902	1521	37860	58.8	435	4358	4520.8	2404.69	2427.01	2932.52	48190	Liaoning	42442269	3655	1659	1.47	20.41	45.3899	0.558413	64875	4118663
1	Liaoning	6	2015	0.129232	0.0732379	2.58157	9.77675	0.295689	4.15833	46482	0.012676	0.413889	1599	5	849294	10448.5		1.17583	2.3839	0.48549	0.137169	0.105836	6.8	0.0593397	0.0254421	2.67493e+06	25182	1.79526	4.15833	1916	42153	62.2	490	4338	4553.78	2306.86	2334.08	2876.28	52332	Liaoning	42296590	3655	1659	1.47	20.41	45.3899	0.558413	68826	5392116
1	Liaoning	6	2016	0.141419	0.0717634	2.55229	9.91721	0.281935	4.43193	47069	0.016754	0.421582	1453	5.8	1.00815e+06	12402.9		1.35851	2.4337	0.523997	0.139477	0.0849705	6.6	0.0464797	0.0230464	3.23218e+06	25104	1.89705	4.43193	2443	52603	62.6	835	4327	4538.3	2232.54	2296.94	2844.85	56015	Liaoning	42319752	3655	1659	1.47	20.41	45.3899	0.558413	73125	6640291
1	Liaoning	6	2017	0.141277	0.0712054	2.5455	9.92787	0.309983	4.40363	50221	0.018364	0.400886	1149	4.7	1184241	14569.2		1.37614	2.4407	0.528364	0.141725	0.0850156	9.3	0.0449493	0.0373037	3.85832e+06	26495	1.90286	4.40363	3150	49871	64.2	943	4312	4445	2201	2303	2859	61153	Liaoning	41965087	3655	1659	1.47	20.41	45.3899	0.558413	77198	7320180
1	Liaoning	6	2018	0.178594	0.0701768	2.5479	9.88988	0.322563	4.42359	54657	0.018174	0.387605	1226	5	1.3891e+06	17089.5		1.37486	2.4433	0.529168	0.144153	0.0596306	8.7	0.0254359	0.070114	4.74491e+06	35149	1.9134	4.42359	4004	65686	65.8	1314	4291	4474	2255	2195	2866	67324	Liaoning	41919158	3655	1659	1.47	20.41	45.3899	0.558413	82851.3	8946570
1	Liaoning	6	2019	0.212821	0.066343	2.46939	9.89417	0.292312	4.51736	58019	0.020412	0.389077	1455	5.5	1.70498e+06	20975.7		1.39316	2.4394	0.53113	0.140382	0.0706551	8.1	0.0334034	0.109324	5.5759e+06	40037	1.99485	4.51736	5169	69732	67.3	1547	4277	4475	2328	2135.09	3136	72891	Liaoning	41902014	3655	1659	1.47	20.41	45.3899	0.558413	90359.2	8827751
1	Liaoning	6	2020	0.252558	0.052213	2.31381	9.99361	0.261516	4.80571	58629	0.02186	0.358273	1584	5.8	1.97811e+06	24335.8		1.4287	2.4437	0.53452	0.13271	0.0765209	8.7	0.0345921	0.134936	6.32813e+06	60185	2.08743	4.80571	8997	86527	68.7	1758	4255	4521	2303	2099	3487	79472	Liaoning	41658914	3655	1659	1.47	20.41	45.3899	0.558413	98899	11511397
1	Liaoning	6	2021	0.20935	0.047904	2.24026	10.1738	0.279547	4.46618	64992	0.021767	0.354881	1686	5.9	2.38696e+06	29365.8		1.30697	2.4273	0.51594	0.136865	0.0666663	20.4	0.0255147	0.0150108	7551240	80191	1.92731	4.46618	15552	88504	70.1	2200	4229	4638	2335	2062	3742	86062	Liaoning	41521088	3655	1659	1.47	20.41	45.3899	0.558413	103195	13839969
1	Liaoning	6	2022	0.229862	0.0462866	2.21032	10.0947	0.275663	4.49928	68422	0.0129654	0.330471	1919	6.4	2.73755e+06	33679		1.30808	2.417	0.50463	0.165437	0.0714541	23.7	0.0714541	0.0139882	9713459	77434	1.88444	4.49928	22344	97292	83.1	1781	4197	4644.89	2271.92	2115.96	3930.78	92573	Liaoning	41394175	3655	1659	1.47	20.41	45.3899	0.558413	106744	18469972
2	Jilin	7	2012	0.068169	0.0700921	2.21393	9.25469	0.178675	2.54466	32005	0.009197	0.549999			446007	4061.48		1.25703	2.2293	0.480203	0.198091	0.0219394	24.8	0.0131039	0.020152	251180	5930	1.06827	2.54466	361	9171	38.6	49	2698	5178	2534	2730	2889	38407	Jilin	27015022	2284	1063	0.75	9.68	46.5412	0.423818	56400	1899792
2	Jilin	7	2013	0.0773364	0.0672598	2.18086	9.40328	0.169689	2.72502	35139	0.009174	0.575569	195	1.7	602471	5486.28		1.28929	2.249	0.488497	0.204051	0.0246174	25.9	0.0144098	0.0227632	347167	6219	1.14609	2.72502	460	10751	42.3	109	2668	4952	2345	2513	3033	42846	Jilin	26785490	2284	1063	0.75	9.68	46.5412	0.423818	61758	3406824
2	Jilin	7	2014	0.0895566	0.0647891	2.1538	9.37213	0.162597	2.93197	37539	0.009471	0.610132	265	2.2	746079	6794.02		1.28559	2.2513	0.490794	0.213672	0.0276227	27	0.0159609	0.0215531	285756	6696	1.27379	2.93197	578	11933	45.2	138	2642	4611.69	2263.98	2206.69	3168.03	46516	Jilin	26713268	2284	1063	0.75	9.68	46.5412	0.423818	64875	4118663
2	Jilin	7	2015	0.098369	0.0675092	2.19857	9.34025	0.117365	3.39316	38128	0.010055	0.356528	544	4.2	870836	7930.09		1.27929	2.2753	0.490078	0.217351	0.0313237	28.1	0.018173	0.0249681	264697	8878	1.52813	3.39316	747	14800	47.7	261	2613	4650.31	2163.95	2110.89	3169.38	51558	Jilin	26620780	2284	1063	0.75	9.68	46.5412	0.423818	68826	5392116
2	Jilin	7	2016	0.0909176	0.0661704	2.1884	9.46519	0.11755	3.67941	40259	0.009452	0.365676	807	5.1	1.03372e+06	9413.4		1.38297	2.3231	0.517455	0.240036	0.0345873	6.6	0.018328	0.0178868	1.1642e+06	9995	1.65057	3.67941	997	18922	50.9	258	2567	4592.12	2194.98	2040.49	3048.02	56098	Jilin	26454878	2284	1063	0.75	9.68	46.5412	0.423818	73125	6640291
2	Jilin	7	2017	0.116133	0.0654016	2.1868	9.50623	0.11463	3.63553	42890	0.008565	0.365528	717	4.3	1.21428e+06	11057.6		1.45946	2.3851	0.533895	0.249371	0.0390584	7.3	0.02056	0.0325269	2.1992e+06	11090	1.649	3.63553	1272	20450	54.6	371	2526	4494	2264	2123	3038	61451	Jilin	26157894	2284	1063	0.75	9.68	46.5412	0.423818	77198	7320180
2	Jilin	7	2018	0.148124	0.0650563	2.19465	9.41813	0.121597	3.64762	44925	0.00763	0.361993	635	4.9	1424332	12970.4		1.49119	2.434	0.53685	0.244167	0.0442538	8	0.0226281	0.0714977	3.41946e+06	13885	1.68772	3.64762	1615	27034	58.4	492	2484	4424	2431	2076	3131	68533	Jilin	26089418	2284	1063	0.75	9.68	46.5412	0.423818	82851.3	8946570
2	Jilin	7	2019	0.186229	0.0621513	2.16249	9.42184	0.111207	3.84061	47554	0.012653	0.359253	537	5.1	1.74823e+06	15919.9		1.52478	2.43	0.537632	0.233318	0.0338233	9	0.0213059	0.150876	4.74133e+06	15579	1.78091	3.84061	2181	31052	62.3	760	2448	4385	2421	2134.5	3373	73813	Jilin	26016524	2284	1063	0.75	9.68	46.5412	0.423818	90359.2	8827751
2	Jilin	7	2020	0.215558	0.0523603	2.07855	9.82882	0.104265	4.07945	50561	0.012956	0.312011	595	5.5	2.02828e+06	18470.1		1.4776	2.394	0.520814	0.216354	0.0358483	9.5	0.0220366	0.172191	4.62154e+06	23951	1.85633	4.07945	2860	34438	66.4	811	2399	4413	2313	2196	3707	77995	Jilin	25770961	2284	1063	0.75	9.68	46.5412	0.423818	98899	11511397
2	Jilin	7	2021	0.156453	0.0481236	2.02052	10.0357	0.113996	4.11781	55148	0.013876	0.320317	673	5.6	2.44751e+06	22287.7		1.43484	2.4049	0.519736	0.229146	0.0382018	8	0.0233357	0.0184406	1081468	29879	1.8695	4.11781	5453	38807	73	997	2375	4798	2506	2423	4550	83028	Jilin	25596122	2284	1063	0.75	9.68	46.5412	0.423818	103195	13839969
2	Jilin	7	2022	0.170063	0.043935	1.95605	9.84065	0.120307	4.60823	54279	0.00708513	0.297057	603	4.8	2.80699e+06	25561.3		1.54654	2.388	0.516656	0.240185	0.0382519	8.4	0.0382519	0.0176922	369481	29534	2.05456	4.60823	8355	42522	78.6	1104	2348	4680.8	2493.37	2452.32	4988.92	87222	Jilin	25494489	2284	1063	0.75	9.68	46.5412	0.423818	106744	18469972
2	Heilongjiang	8	2012	0.0588308	0.0700168	2.25816	9.20955	0.215408	2.43291	29352.1	0.01066	0.498464			452251	3597.65		0.744441	2.153	0.344641	0.226901	0.00781429	8.8	0.00387026	0.0217214	1.00447e+06	20268	0.931377	2.43291	300	30610	34.7	442	3724	4871	3142	2985	2441	36406	Heilongjiang	38111028	3295	1555	1	12.37	47.1927	0.375417	56400	1899792
2	Heilongjiang	8	2013	0.0709956	0.0672526	2.22521	9.48055	0.20321	2.53823	32068	0.0114	0.527566	173	1.5	610905	4859.74		0.789386	2.133	0.3466	0.190675	0.00821947	9.2	0.00432249	0.0262325	1.01775e+06	19819	0.994375	2.53823	352	32264	39.5	359	3666	4017	2433	2658	2529	40794	Heilongjiang	37792116	3295	1555	1	12.37	47.1927	0.375417	61758	3406824
2	Heilongjiang	8	2014	0.0837963	0.0624394	2.16292	9.3542	0.196339	2.72906	33463.8	0.010728	0.576406	344	2.9	756524	6018.14		0.945612	2.158	0.378562	0.152313	0.00886406	9.6	0.00453277	0.0256593	1.20278e+06	15412	1.13317	2.72906	445	31856	41.7	423	3608	3874.86	2389.28	2380.85	2555.05	44036	Heilongjiang	37469552	3295	1555	1	12.37	47.1927	0.375417	64875	4118663
2	Heilongjiang	8	2015	0.0771689	0.0628625	2.18143	9.31843	0.111952	3.25702	32759	0.010453	0.382463	480	4.3	883027	7024.47		1.28623	2.2001	0.43207	0.0996418	0.00998895	44.8	0.00483437	0.0304495	1.27264e+06	18943	1.42385	3.25702	581	34611	44.5	546	3529	3855.97	2347.52	2312.61	2517.94	48881	Heilongjiang	36900421	3295	1555	1	12.37	47.1927	0.375417	68826	5392116
2	Heilongjiang	8	2016	0.0916835	0.0620289	2.17512	9.31913	0.0923566	3.40319	34024.6	0.009912	0.403035	618	5.6	1.0482e+06	8338.38		1.47817	2.228	0.458512	0.0847311	0.0109176	45.3	0.00611201	0.0208162	1.25809e+06	18046	1.52049	3.40319	740	35293	48.1	601	3463	3775.92	2371.15	2193.17	2427.15	52435	Heilongjiang	36590063	3295	1555	1	12.37	47.1927	0.375417	73125	6640291
2	Heilongjiang	8	2017	0.108401	0.0612949	2.16707	9.36322	0.103918	3.51353	35887.5	0.009218	0.412361	457	4.3	1.23128e+06	9794.79		1.65597	2.232	0.473337	0.0660615	0.0119219	8.6	0.00667372	0.0375603	1.46712e+06	18221	1.58094	3.51353	957	30958	52	599	3399	3623	2380	2158	2403	56067	Heilongjiang	36006163	3295	1555	1	12.37	47.1927	0.375417	77198	7320180
2	Heilongjiang	8	2018	0.136815	0.057188	2.11468	9.47239	0.136182	3.56616	38199.5	0.00825	0.410618	466	4.7	1.44427e+06	11489.2		1.78433	2.257	0.49113	0.0635937	0.00294897	9.6	0.0009889	0.0691576	1.6592e+06	19435	1.58222	3.56616	1243	34582	56.3	674	3327	3481	2462	2079	2405	60780	Heilongjiang	35743060	3295	1555	1	12.37	47.1927	0.375417	82851.3	8946570
2	Heilongjiang	8	2019	0.171298	0.0532619	2.06548	9.50215	0.138071	3.6454	41156	0.010766	0.413742	505	4.8	1.7727e+06	14101.8		1.84641	2.261	0.496227	0.0578778	0.00410647	10.9	0.00217224	0.127264	2.32882e+06	19989	1.58786	3.6454	1683	37313	60.9	1080	3255	3389	2422	2054.41	2531	68416	Heilongjiang	35545182	3295	1555	1	12.37	47.1927	0.375417	90359.2	8827751
2	Heilongjiang	8	2020	0.200433	0.0404297	1.92448	9.63238	0.112474	3.97527	42432	0.012641	0.373516	631	5.5	2.05667e+06	16360.8		1.95324	2.2416	0.494264	0.0412789	0.00337263	11.8	0.00194401	0.152754	2652015	28475	1.65666	3.97527	2508	43252	65.9	1370	3171	3317	2307	2125	2695	74554	Heilongjiang	35247565	3295	1555	1	12.37	47.1927	0.375417	98899	11511397
2	Heilongjiang	8	2021	0.151816	0.0378606	1.88082	9.84917	0.133952	3.95266	47199	0.013077	0.373053	765	6	2481771	19742.4		1.7884	2.2588	0.49187	0.0578442	0.00372332	12.4	0.00210966	0.0165889	3501428	38884	1.64283	3.95266	4206	47577	75.7	1503	3125	3700	2632	2367	3448	80369	Heilongjiang	34911403	3295	1555	1	12.37	47.1927	0.375417	103195	13839969
2	Heilongjiang	8	2022	0.166056	0.0377458	1.88631	9.67049	0.167896	4.05145	50873	0.00616298	0.329091	792	5.6	2846287	22642.2		1.66482	2.2536	0.480611	0.0894667	0.0037287	13	0.0037287	0.0164933	4601814	36551	1.60174	4.05145	6897	49027	78.6	1346	3099	3528.26	2558.96	2395.31	3734.39	88235	Heilongjiang	34571460	3295	1555	1	12.37	47.1927	0.375417	106744	18469972
1	Shanghai	9	2012	0.235925	0.0221005	2.35675	10.6543	1.29354	4.90659	89613	0.033667	0.367997			380142	12708.5		1.59065	2.6043	0.610267	0.0181244	0.103373	13.6	0.0558386	0.0221537	5.18747e+06	51508	1.92356	4.90659	2383	82682	68.4	1134	2399	3239	1843	1389	3481	78673	Shanghai	14269319	1205	478	1.33	15.98	39.6681	1.32614	56400	1899792
1	Shanghai	9	2013	0.261012	0.0211669	2.33642	10.5615	1.17775	4.89629	95746	0.035603	0.368771	1959	5.7	513499	17166.8		1.78435	2.631	0.637215	0.016814	0.117534	14.2	0.0595668	0.0366538	5316804	48680	1.91164	4.89629	2825	86450	70.7	1212	2448	3330	1835	1308	3421	90908	Shanghai	14323391	1205	478	1.33	15.98	39.6681	1.32614	61758	3406824
1	Shanghai	9	2014	0.271998	0.0206447	2.30469	10.8156	1.13376	4.81992	102827	0.036574	0.368167	3115	9.2	635900	21258.7		1.91173	2.6483	0.653131	0.0161805	0.123022	47.1	0.0729902	0.0252676	5.92448e+06	50488	1.89617	4.81992	3513	81664	71.1	1430	2467	3324.68	1767.13	1197.28	3347.93	100251	Shanghai	14386944	1205	478	1.33	15.98	39.6681	1.32614	64875	4118663
1	Shanghai	9	2015	0.309285	0.0240252	2.28235	10.9157	1.04067	5.84475	109186	0.037262	0.431647	4231	13.1	742232	24813.5		2.1826	2.679	0.68259	0.0187199	0.134589	45.8	0.0802366	0.0309973	6637838	60623	1.98561	5.84475	4298	100006	73.1	2157	2458	3292.19	1699.69	1149.27	3330.26	109174	Shanghai	14429676	1205	478	1.33	15.98	39.6681	1.32614	68826	5392116
1	Shanghai	9	2016	0.324849	0.0230438	2.26066	11.0096	0.964037	5.70459	121369	0.037238	0.421193	3979	12.5	881065	29454.9		2.47397	2.7049	0.709419	0.0236845	0.135417	46.2	0.0865407	0.0180977	7.80986e+06	64230	2.00697	5.70459	5181	119937	74.1	3026	2467	3270.07	1711.38	1120.08	3327.27	119935	Shanghai	14483127	1205	478	1.33	15.98	39.6681	1.32614	73125	6640291
1	Shanghai	9	2017	0.357427	0.0231905	2.24963	11.4061	0.976518	5.45615	133489	0.039343	0.416082	3556	10.8	1.03496e+06	34599.6		2.44473	2.7026	0.707314	0.02118	0.141726	47.1	0.0918866	0.0226485	8.10618e+06	72806	2.04046	5.45615	6201	131740	75.5	4171	2466	3243	1701	1099	3498	129795	Shanghai	14551300	1205	478	1.33	15.98	39.6681	1.32614	77198	7320180
1	Shanghai	9	2018	0.428347	0.0222758	2.2398	11.194	0.947595	5.3978	145767	0.041591	0.413053	3645	10.7	1.21399e+06	40584.8		2.46567	2.7062	0.709387	0.0200074	0.148007	48	0.110486	0.0439518	12251857	92460	2.03468	5.3978	7851	150233	76.8	5260	2475	3309	1789	1082	3517	140400	Shanghai	14623780	1205	478	1.33	15.98	39.6681	1.32614	82851.3	8946570
1	Shanghai	9	2019	0.494604	0.0214937	2.21765	11.1043	0.896925	5.59824	153299	0.039957	0.417179	4660	11	1.49005e+06	49813.9		2.71611	2.73	0.72884	0.0233105	0.154943	69.2	0.108619	0.0587179	14223539	100587	2.10182	5.59824	9886	173586	78.2	7101	2481	3409	1860	1070.46	3582	149377	Shanghai	14693044	1205	478	1.33	15.98	39.6681	1.32614	90359.2	8827751
1	Shanghai	9	2020	0.577045	0.0192267	2.18948	11.5056	0.891923	6.17268	156803	0.041748	0.40891	5434	11.2	1.72875e+06	57793.7		2.78762	2.7307	0.73395	0.022602	0.169799	77.4	0.134162	0.0729757	15832248	139780	2.17238	6.17268	17895	210293	79.5	10154	2488	3546	1928	1117	3722	171884	Shanghai	14756326	1205	478	1.33	15.98	39.6681	1.32614	98899	11511397
1	Shanghai	9	2021	0.5424	0.0183252	2.13985	11.7455	0.928889	6.2278	175420	0.04211	0.414158	5851	11.3	2.08606e+06	69739.1		2.83199	2.7302	0.737412	0.0234428	0.185999	85.6	0.144245	0.0132959	25454910	179317	2.19989	6.2278	33072	232918	80.8	11526	2489	3588	2000	1139	3691	191844	Shanghai	14929171	1205	478	1.33	15.98	39.6681	1.32614	103195	13839969
1	Shanghai	9	2022	0.592511	0.0179162	2.11518	11.765	0.944818	6.59312	180536	0.0171545	0.366936	6111	11.8	2.39246e+06	79982.2		2.91938	2.739	0.741217	0.0220804	0.200006	93.8	0.200006	0.012887	38707329	178323	2.30174	6.59312	48978	224409	89.8	8791	2475	3684.22	2106.8	1227.43	3756.05	212476	Shanghai	15038263	1205	478	1.33	15.98	39.6681	1.32614	106744	18469972
1	Jiangsu	10	2012	0.183969	0.0695357	2.37435	9.26139	0.644113	2.52806	66532.8	0.023824	0.342839			450968	2382.18		0.858531	2.3739	0.434059	0.0593584	0.0770839	102	0.0245463	0.0169188	4.00914e+06	269944	1.07357	2.52806	3279	472656	50	1522	8120	5352	2494	3014	2786	50639	Jiangsu	75534825	6171	2904	1.66	15.34	47.0588	0.248582	56400	1899792
1	Jiangsu	10	2013	0.182218	0.0657214	2.336	9.42235	0.574771	2.5815	72767.8	0.024893	0.351784	5848	5.6	609172	3217.87		0.917771	2.3927	0.450763	0.058163	0.0875104	54	0.0302859	0.0237113	5.27502e+06	239645	1.09366	2.5815	3908	504500	51.7	2365	8192	5497	2345	2738	2814	57177	Jiangsu	76168397	6171	2904	1.66	15.34	47.0588	0.248582	61758	3406824
1	Jiangsu	10	2014	0.191143	0.0619144	2.29616	9.34982	0.533976	2.61341	78711.2	0.025394	0.361837	9013	8.7	754378	3984.9		0.971832	2.4096	0.465434	0.0573275	0.0948341	60.9	0.0350495	0.0203001	5.43159e+06	200032	1.11815	2.61341	4992	421907	53.8	2408	8281	5938.43	2332.68	2541.63	2858.23	60867	Jiangsu	76846895	6171	2904	1.66	15.34	47.0588	0.248582	64875	4118663
1	Jiangsu	10	2015	0.23666	0.0595193	2.28658	9.44193	0.476868	2.70152	85871.2	0.025689	0.374847	11257	11	880522	4651.24		1.01678	2.4207	0.476195	0.0537097	0.100724	66.3	0.0404848	0.0256783	5.72918e+06	250290	1.13913	2.70152	6326	428337	55.5	3379	8315	6276.84	2345.69	2407.32	2895.67	66196	Jiangsu	77175913	6171	2904	1.66	15.34	47.0588	0.248582	68826	5392116
1	Jiangsu	10	2016	0.247041	0.0574594	2.28059	9.4405	0.437345	2.82523	92657.9	0.026191	0.382834	10008	9.6	1.04522e+06	5521.24		1.09212	2.4426	0.494753	0.0542747	0.105515	67.4	0.0483996	0.0155915	6.35642e+06	231033	1.20176	2.82523	8022	512429	56.6	4869	8381	6547.16	2444.15	2318.24	2937.16	71574	Jiangsu	77756618	6171	2904	1.66	15.34	47.0588	0.248582	73125	6640291
1	Jiangsu	10	2017	0.281592	0.0557392	2.27696	9.439	0.464519	2.78076	102202	0.02632	0.382186	8468	8.4	1.22778e+06	6485.61		1.09141	2.4502	0.49727	0.0562845	0.10407	71.8	0.045107	0.0240655	7.78422e+06	227187	1.21122	2.78076	10307	514402	57.5	6523	8423	6753	2609	2316	3045	78267	Jiangsu	77941876	6171	2904	1.66	15.34	47.0588	0.248582	77198	7320180
1	Jiangsu	10	2018	0.349475	0.0538488	2.26433	9.30232	0.471355	2.81131	110508	0.027047	0.380576	8939	8.6	1.44017e+06	7607.53		1.1141	2.4592	0.503569	0.05574	0.0953956	85.5	0.057716	0.0519968	9.91447e+06	306996	1.26393	2.81131	13213	600306	58.4	7783	8446	6980	2812	2323	3143	84688	Jiangsu	78318552	6171	2904	1.66	15.34	47.0588	0.248582	82851.3	8946570
1	Jiangsu	10	2019	0.407014	0.0517453	2.25164	9.55905	0.440184	2.96259	116650	0.027898	0.381854	9844	9.4	1.76767e+06	9337.51		1.16881	2.4718	0.515444	0.0530987	0.0981548	86.1	0.0538038	0.0757331	14715193	314395	1.3698	2.96259	17012	594249	59.2	11041	8469	7113	3012	2410.44	3311	96527	Jiangsu	78582714	6171	2904	1.66	15.34	47.0588	0.248582	90359.2	8827751
1	Jiangsu	10	2020	0.485884	0.0449501	2.19448	9.75724	0.43129	3.25419	121333	0.029264	0.360733	12511	10.4	2.05084e+06	10833.3		1.20182	2.4774	0.52174	0.0485335	0.105318	86.7	0.0605532	0.0894547	20878468	499167	1.52301	3.25419	37186	719452	60	14737	8477	7197	3151	2533	3653	103621	Jiangsu	78767521	6171	2904	1.66	15.34	47.0588	0.248582	98899	11511397
1	Jiangsu	10	2021	0.467562	0.0425289	2.15535	9.9792	0.443209	3.20766	138255	0.02955	0.36376	14337	10.4	2474730	13072.4		1.13884	2.4716	0.511044	0.0467771	0.0978493	87.3	0.0574675	0.0114194	26061663	640917	1.53791	3.20766	63010	696693	77.2	15101	8505	6909	3113	2233	3531	115133	Jiangsu	78816980	6171	2904	1.66	15.34	47.0588	0.248582	103195	13839969
1	Jiangsu	10	2022	0.511401	0.0400663	2.11255	10.1279	0.447631	3.48549	143466	0.0243635	0.350171	14897	9.6	2.83821e+06	14992.5		1.13397	2.465	0.504799	0.047217	0.105928	87.9	0.105928	0.0111674	29867776	560127	1.69421	3.48549	88985	662509	75.5	13466	8515	6885.7	3178.12	2380.14	3725.56	121724	Jiangsu	78719953	6171	2904	1.66	15.34	47.0588	0.248582	106744	18469972
1	Zhejiang	11	2012	0.170532	0.0555509	2.14134	9.21123	0.573559	3.67014	61097	0.020845	0.41299			796549	3367.15		0.923155	2.413	0.457534	0.0470201	0.0390979	27.7	0.0210833	0.0233634	813079	188463	1.7308	3.67014	3118	249373	59	714	5685	6347	2733	3020	2288	50197	Zhejiang	47993436	3993	3319	1.6	14.03	83.1205	0.351365	56400	1899792
1	Zhejiang	11	2013	0.195286	0.0533633	2.11958	9.36753	0.557019	3.72498	65105	0.021646	0.427774	8713	11.5	1075986	4548.38		0.960928	2.419	0.467478	0.0400784	0.0505434	29.4	0.0291784	0.0341643	814958	202350	1.75008	3.72498	3693	294014	60.8	1060	5784	6383	2707	2887	2363	56571	Zhejiang	48268946	3993	3319	1.6	14.03	83.1205	0.351365	61758	3406824
1	Zhejiang	11	2014	0.211699	0.0503898	2.08502	9.05748	0.544914	3.76286	68569	0.022598	0.445621	9667	12	1332465	5632.57		0.955848	2.425	0.46763	0.0347536	0.060678	31.1	0.036014	0.0284743	872527	188544	1.78298	3.76286	4709	261435	62.9	1229	5890	6447.82	2726.56	2725.59	2408.27	61572	Zhejiang	48591771	3993	3319	1.6	14.03	83.1205	0.351365	64875	4118663
1	Zhejiang	11	2015	0.271533	0.0484787	2.0693	8.91382	0.496443	3.83307	73276	0.023578	0.434652	10707	13.2	1.55527e+06	6574.42		1.02539	2.447	0.485657	0.0304308	0.0708244	32.5	0.0426129	0.0376235	980966	234983	1.75753	3.83307	5946	307264	65.3	1989	5985	6481.35	2685.83	2646.9	2413.8	66668	Zhejiang	48733389	3993	3319	1.6	14.03	83.1205	0.351365	68826	5392116
1	Zhejiang	11	2016	0.27063	0.0469602	2.06582	9.05636	0.473111	3.83745	78384	0.023928	0.442644	12240	14.9	1.84618e+06	7804.15		1.10297	2.461	0.5035	0.0247807	0.0761887	37.9	0.0463343	0.0236285	1.98372e+06	221456	1.73116	3.83745	7616	393147	65.6	3037	6072	6409.53	2713.7	2589.17	2355	73326	Zhejiang	49108463	3993	3319	1.6	14.03	83.1205	0.351365	73125	6640291
1	Zhejiang	11	2017	0.309904	0.0452064	2.05406	9.1275	0.486909	3.76989	85612	0.024462	0.44122	10775	12.7	2.16865e+06	9167.26		1.17102	2.4824	0.519483	0.0214121	0.0838433	41.4	0.0552904	0.0346579	3.24731e+06	213805	1.72191	3.76989	9884	377115	64.8	3994	6170	6333	2788	2635	2345	80750	Zhejiang	49576285	3993	3319	1.6	14.03	83.1205	0.351365	77198	7320180
1	Zhejiang	11	2018	0.388319	0.043226	2.03553	9.17281	0.493269	3.83236	93230	0.025725	0.433805	10558	11.9	2.54379e+06	10753.1		1.21379	2.496	0.529609	0.017187	0.0925422	57.4	0.0656633	0.0729811	5.90664e+06	284621	1.82362	3.83236	13015	455590	64.3	5520	6273	6374	2854	2581	2370	88883	Zhejiang	49998360	3993	3319	1.6	14.03	83.1205	0.351365	82851.3	8946570
1	Zhejiang	11	2019	0.45566	0.0409232	2.01439	9.28247	0.493929	4.05125	98770	0.02678	0.437767	11353	11.7	3.12226e+06	13198.3		1.29568	2.514	0.545545	0.0125628	0.0979907	61.3	0.0598808	0.107728	8.88008e+06	285342	1.94919	4.05125	17204	435883	64	7581	6375	6399	2853	2626.34	2509	99654	Zhejiang	50389122	3993	3319	1.6	14.03	83.1205	0.351365	90359.2	8827751
1	Zhejiang	11	2020	0.524556	0.0360818	1.96364	9.44559	0.520918	4.57334	100738	0.028785	0.411658	12563	12.2	3622418	15312.6		1.37175	2.527	0.559001	0.00815928	0.108919	65.2	0.0750309	0.128611	14033228	391700	2.22003	4.57334	32879	507050	63.9	10946	6468	6371	2797	2677	2704	108645	Zhejiang	50689996	3993	3319	1.6	14.03	83.1205	0.351365	98899	11511397
1	Zhejiang	11	2021	0.46122	0.0345972	1.94306	9.62059	0.55847	4.54576	113839	0.02935	0.394519	13726	11.9	4.37114e+06	18477.6		1.30413	2.519	0.549091	0.00846325	0.103872	69.1	0.0743183	0.0150361	18557774	465468	2.23871	4.54576	52548	503197	84.2	12412	6540	5928	2572	2162	2632	122309	Zhejiang	50957762	3993	3319	1.6	14.03	83.1205	0.351365	103195	13839969
1	Zhejiang	11	2022	0.486423	0.0317259	1.89719	9.66784	0.608813	4.94677	119022	0.0227504	0.390302	13539	11	5013161	21191.5		1.30108	2.513	0.542819	0.00748182	0.117775	9.9	0.117775	0.0144078	24350738	443985	2.43155	4.94677	76061	513830	76.5	11123	6577	6011.22	2588.59	2144.62	2763.04	128825	Zhejiang	51105121	3993	3319	1.6	14.03	83.1205	0.351365	106744	18469972
2	Anhui	12	2012	0.0423763	0.110008	2.64873	8.51634	0.135202	2.18119	30697	0.016372	0.33491			426853	1489.2		0.765063	2.276	0.385744	0.193156	0.00437078	10.4	0.00199221	0.0216244	861592	43321	0.915684	2.18119	945	74888	31.3	195	5978	6781	3570	3940	2101	44601	Anhui	69122725	5103	2273	0.7	7.93	44.5424	0.155399	56400	1899792
2	Anhui	12	2013	0.0552779	0.10287	2.57503	8.52448	0.136955	2.26517	34404	0.01831	0.342241	1506	4.7	576597	2011.62		0.799091	2.291	0.39727	0.184012	0.00522983	10.9	0.00221127	0.0280479	1.30825e+06	48849	0.956478	2.26517	1184	93353	35.9	340	5988	6834	3335	3794	2203	47806	Anhui	69285300	5103	2273	0.7	7.93	44.5424	0.155399	61758	3406824
2	Anhui	12	2014	0.0657066	0.0961602	2.50494	8.72823	0.134143	2.34655	37580	0.018879	0.353336	3123	8.9	714039	2491.12		0.841524	2.308	0.410401	0.172718	0.0069702	13.4	0.00250615	0.0263421	1.69831e+06	48380	1.01044	2.34655	1623	99160	36.9	552	5997	6884.8	3191.04	3583.42	2244.62	50894	Anhui	69358267	5103	2273	0.7	7.93	44.5424	0.155399	64875	4118663
2	Anhui	12	2015	0.0902114	0.0935261	2.48923	8.74088	0.125044	2.55844	39692	0.01962	0.469586	4573	12.3	833437	2907.68		0.979558	2.345	0.4455	0.153365	0.00934215	14.5	0.00481968	0.0321404	1.90467e+06	59039	1.09707	2.55844	2076	127709	39.4	1018	6011	6945.64	3124.75	3317.51	2308.65	55139	Anhui	69491109	5103	2273	0.7	7.93	44.5424	0.155399	68826	5392116
2	Anhui	12	2016	0.101742	0.0917118	2.48771	8.51778	0.112136	2.7406	43686	0.019467	0.481323	5001	12.7	989330	3451.55		1.06798	2.372	0.467563	0.143086	0.0106536	14.9	0.00609932	0.0200569	2.17375e+06	60983	1.16979	2.7406	2703	172552	44.3	1647	6033	7004.62	3160.78	3145.46	2259.45	59102	Anhui	70269753	5103	2273	0.7	7.93	44.5424	0.155399	73125	6640291
2	Anhui	12	2017	0.127274	0.0893439	2.48001	8.55774	0.122908	2.73987	49092	0.020909	0.482838	4510	11.5	1.16213e+06	4054.42		1.13654	2.399	0.485665	0.137677	0.0126257	26.4	0.00622733	0.0307869	2.4957e+06	58213	1.18486	2.73987	3564	175872	49.5	2346	6057	7110	3263	3123	2250	65150	Anhui	70591524	5103	2273	0.7	7.93	44.5424	0.155399	77198	7320180
2	Anhui	12	2018	0.177556	0.0862568	2.45735	8.8107	0.122267	2.66538	56063	0.021627	0.47503	4704	11.8	1.36316e+06	4755.78		1.22591	2.43	0.508028	0.134802	0.0151982	27.7	0.00605262	0.0753479	3.21313e+06	79747	1.16	2.66538	4759	207428	54.4	3064	6076	7304	3344	3065	2245	74378	Anhui	70828949	5103	2273	0.7	7.93	44.5424	0.155399	82851.3	8946570
2	Anhui	12	2019	0.22263	0.0833079	2.43513	8.78048	0.128682	2.70664	60561	0.020317	0.484784	5830	14.4	1.67315e+06	5837.26		1.2665	2.436	0.514568	0.115835	0.0180463	29	0.00769952	0.107957	4.49607e+06	82524	1.21971	2.70664	6621	166871	59	2832	6092	7307	3460	3109.27	2447	79037	Anhui	71193674	5103	2273	0.7	7.93	44.5424	0.155399	90359.2	8827751
2	Anhui	12	2020	0.271921	0.0759401	2.37316	8.94572	0.142629	2.95819	62411	0.022833	0.481694	5698	13.3	1.94117e+06	6772.33		1.29203	2.442	0.516535	0.0936069	0.0202809	31.6	0.00932431	0.130649	6.59573e+06	119696	1.36949	2.95819	10113	202298	63.2	3591	6105	7355	3518	3237	2702	85854	Anhui	71328026	5103	2273	0.7	7.93	44.5424	0.155399	98899	11511397
2	Anhui	12	2021	0.218622	0.0724903	2.34101	9.17268	0.162177	2.94932	69676	0.02342	0.504431	5878	12.5	2.3424e+06	8172.11		1.27384	2.437	0.51594	0.0918276	0.0203107	13.7	0.00827599	0.0140231	17877084	153475	1.37835	2.94932	20695	196427	67.4	3773	6113	7678	3765	3138	3089	93861	Anhui	71253923	5103	2273	0.7	7.93	44.5424	0.155399	103195	13839969
2	Anhui	12	2022	0.261363	0.0692991	2.30565	9.24119	0.168921	3.19815	72888	0.0182185	0.482392	5877	11.2	2.68644e+06	9372.41		1.28961	2.431	0.509342	0.0991139	0.0209209	15.1	0.0209209	0.0135462	28754545	156584	1.51243	3.19815	36263	221063	77.3	3925	6127	7692.7	3742.28	3155.53	3282.87	98649	Anhui	71207778	5103	2273	0.7	7.93	44.5424	0.155399	106744	18469972
1	Fujian	13	2012	0.11187	0.0835991	2.52361	8.56386	0.487531	2.35183	52959.3	0.013755	0.359398			748890	3160.95		0.763255	2.317	0.397946	0.117287	0.0510507	16.5	0.0252307	0.0260992	500920	30497	1.11078	2.35183	2465	42773	61.3	239	3841	6794	3012	3846	2301	44525	Fujian	35792773	2677	2092	0.71	8.83	78.1472	0.329847	56400	1899792
1	Fujian	13	2013	0.130926	0.07855	2.47032	8.64711	0.465983	2.43968	58254.8	0.014361	0.367728	1937	5.8	1.01161e+06	4269.83		0.758389	2.321	0.397853	0.113407	0.0466005	20.1	0.0233437	0.0339344	446885	37511	1.15373	2.43968	3028	53701	64.1	277	3885	6933	2957	3341	2435	48538	Fujian	36336439	2677	2092	0.71	8.83	78.1472	0.329847	61758	3406824
1	Fujian	13	2014	0.140377	0.0744966	2.42862	8.79261	0.436924	2.48214	63709	0.014759	0.374736	2928	7.7	1.25274e+06	5287.62		0.753596	2.324	0.397769	0.110836	0.0629986	21.2	0.0323706	0.0288621	391913	37857	1.20484	2.48214	4093	58075	65.5	438	3945	7276.77	2982.85	3029.85	2513.41	53426	Fujian	36957931	2677	2092	0.71	8.83	78.1472	0.329847	64875	4118663
1	Fujian	13	2015	0.165606	0.0723414	2.41246	8.82325	0.392118	2.63018	67649	0.015124	0.457615	4070	10.2	1.46222e+06	6171.79		0.811823	2.344	0.415776	0.0998739	0.0703304	22	0.0407589	0.0331261	521448	61621	1.25634	2.63018	5472	83146	69.6	731	3984	7575.24	2978.08	2889.25	2507.9	57628	Fujian	37206894	2677	2092	0.71	8.83	78.1472	0.329847	68826	5392116
1	Fujian	13	2016	0.171056	0.0701692	2.40109	8.67495	0.351809	2.64356	74023.6	0.015768	0.462792	5158	12.2	1.73572e+06	7326.21		0.870393	2.36	0.43164	0.0860385	0.0748996	39.6	0.0427173	0.0204272	432204	67142	1.27619	2.64356	6890	130376	69.7	1081	4016	7779.78	3007.97	2786.74	2437.75	61973	Fujian	37699755	2677	2092	0.71	8.83	78.1472	0.329847	73125	6640291
1	Fujian	13	2017	0.201144	0.0675696	2.38757	9.08258	0.341197	2.54079	83758.1	0.016875	0.45487	4887	10.9	2.03889e+06	8605.84		0.941515	2.387	0.453198	0.0807477	0.0775748	41.2	0.0434521	0.028244	754634	68304	1.23808	2.54079	8635	128079	70.5	1373	4065	7927	3138	2717	2352	67420	Fujian	38075839	2677	2092	0.71	8.83	78.1472	0.329847	77198	7320180
1	Fujian	13	2018	0.26509	0.0646901	2.36356	8.92034	0.320553	2.38619	94718.5	0.017953	0.444027	5028	10.8	2.39159e+06	10094.5		0.926424	2.391	0.451331	0.0809139	0.0807185	44.4	0.042372	0.0565922	845235	102622	1.20202	2.38619	11402	166610	71.2	1798	4104	8218	3291	2659	2355	74316	Fujian	38613154	2677	2092	0.71	8.83	78.1472	0.329847	82851.3	8946570
1	Fujian	13	2019	0.306843	0.0619337	2.33136	8.72106	0.314738	2.42111	102722	0.017779	0.446452	5749	11.2	2.93545e+06	12390.1		0.98007	2.404	0.464616	0.0696514	0.0700995	46	0.0374719	0.076318	1.39588e+06	98955	1.24368	2.42111	15573	153133	71.8	2289	4137	8485	3462	2676.98	2577	81814	Fujian	38964740	2677	2092	0.71	8.83	78.1472	0.329847	90359.2	8827751
1	Fujian	13	2020	0.340911	0.0548331	2.25862	9.18744	0.322005	2.66568	105106	0.019188	0.42713	6403	11.9	3.40568e+06	14374.8		1.02682	2.4123	0.47489	0.0586219	0.0518154	6.4	0.0298816	0.089024	1.63537e+06	145928	1.37266	2.66568	24554	174867	72.4	2713	4161	8649	3656	2795	2866	88149	Fujian	39216115	2677	2092	0.71	8.83	78.1472	0.329847	98899	11511397
1	Fujian	13	2021	0.305126	0.0506477	2.2016	9.43242	0.37128	2.62248	118750	0.019847	0.411029	6786	11.8	4.1096e+06	17346		1.00114	2.4125	0.471013	0.0578734	0.0508203	7.1	0.0329571	0.0108692	1967976	153814	1.36978	2.62248	39317	160703	73	2611	4187	8481	3668	2583	3023	98071	Fujian	39438336	2677	2092	0.71	8.83	78.1472	0.329847	103195	13839969
1	Fujian	13	2022	0.336169	0.0477307	2.1538	9.43103	0.376772	2.86489	123618	0.015978	0.406646	6587	10.3	4.71321e+06	19893.7		1.10538	2.412	0.469884	0.0594512	0.052275	7.8	0.052275	0.0101254	2595179	141536	1.45607	2.86489	55315	163032	76.6	2218	4188	8576.37	3739.44	2726.57	3277.5	103803	Fujian	39604896	2677	2092	0.71	8.83	78.1472	0.329847	106744	18469972
2	Jiangxi	14	2012	0.0298019	0.0957598	2.47871	8.86651	0.164686	2.17988	28623.7	0.008777	0.321939			522153	1888.04		0.64921	2.237	0.349415	0.176799	0.00422199	8.5	0.00271066	0.0215231	397796	7985	0.865117	2.17988	506	12458	28.5	72	4475	9672	4334	3422	2295	38512	Jiangxi	48035399	3421	1864	0.6	6.74	54.487	0.197018	56400	1899792
2	Jiangxi	14	2013	0.0414683	0.0910017	2.43371	9.2385	0.159144	2.2863	31952.1	0.009403	0.328395	494	3.2	705329	2550.38		0.665331	2.2488	0.356478	0.165915	0.00453464	8.9	0.00284339	0.0264463	430552	9970	0.916893	2.2863	618	16938	32.6	90	4476	9061	3895	3336	2381	42473	Jiangxi	48191363	3421	1864	0.6	6.74	54.487	0.197018	61758	3406824
2	Jiangxi	14	2014	0.0514332	0.0873464	2.40279	8.87525	0.167533	2.39037	34988.3	0.009743	0.337802	896	5.2	873455	3158.31		0.704273	2.2663	0.370333	0.150318	0.00484389	9.5	0.00339493	0.0250976	507593	13831	1.00185	2.39037	844	25594	34.1	250	4480	9132.42	3870.02	3285.6	2526.76	46218	Jiangxi	49232704	3421	1864	0.6	6.74	54.487	0.197018	64875	4118663
2	Jiangxi	14	2015	0.0767398	0.0841726	2.37903	8.82168	0.15737	2.59844	37436.4	0.010355	0.382566	1848	9.4	1019511	3686.43		0.800556	2.297	0.399192	0.124734	0.0051639	14.7	0.00330727	0.0329094	648484	24161	1.10608	2.59844	1143	36936	38.7	380	4485	9297.94	3883.72	3307.58	2653.99	50932	Jiangxi	49412124	3421	1864	0.6	6.74	54.487	0.197018	68826	5392116
2	Jiangxi	14	2016	0.0887268	0.0814032	2.36225	8.70447	0.14459	2.77088	40950	0.011207	0.391466	1637	7.3	1.21021e+06	4375.97		0.900307	2.3299	0.427548	0.106487	0.0047035	42.8	0.00281583	0.0208952	790077	31472	1.1881	2.77088	1533	60494	44.6	542	4496	9258.88	3948.33	3124.84	2698.11	56136	Jiangxi	49855775	3421	1864	0.6	6.74	54.487	0.197018	73125	6640291
2	Jiangxi	14	2017	0.115823	0.0793126	2.35599	8.71638	0.148123	2.89133	44877.9	0.012786	0.401667	1925	7.7	1.42159e+06	5140.29		0.945611	2.3511	0.441887	0.0974762	0.00532932	56.85	0.00343692	0.0330636	962096	33029	1.28152	2.89133	2015	70591	50.4	799	4511	9209	4160	3150	2676	61429	Jiangxi	49924351	3421	1864	0.6	6.74	54.487	0.197018	77198	7320180
2	Jiangxi	14	2018	0.168352	0.0764977	2.3388	8.87933	0.140372	2.89912	50346.9	0.014132	0.398199	2234	8.3	1.6675e+06	6029.49		1.06714	2.391	0.473576	0.0863864	0.00695663	70.9	0.0030512	0.0731952	1.15823e+06	52819	1.34559	2.89912	2658	86001	56.8	599	4513	9113	4478	3242	2771	68573	Jiangxi	50260800	3421	1864	0.6	6.74	54.487	0.197018	82851.3	8946570
2	Jiangxi	14	2019	0.1903	0.0731575	2.31362	9.16844	0.142319	3.03528	54640.1	0.015523	0.408156	2658	9.1	2.0467e+06	7400.62		1.08955	2.3943	0.477932	0.0707386	0.00734969	27.7	0.00273291	0.114652	1.48614e+06	59140	1.44713	3.03528	3525	91474	64	928	4516	8852	4735	3399.95	3010	73725	Jiangxi	50390142	3421	1864	0.6	6.74	54.487	0.197018	90359.2	8827751
2	Jiangxi	14	2020	0.233811	0.0667245	2.27054	9.17292	0.15524	3.3194	57065	0.016765	0.402289	3259	10.2	2.37456e+06	8586.13		1.11904	2.3949	0.482127	0.0531212	0.00839889	27.7	0.00394372	0.137707	2.3341e+06	80239	1.61616	3.3194	7094	109738	71.9	1214	4519	8708	4724	3653	3424	78182	Jiangxi	50301069	3421	1864	0.6	6.74	54.487	0.197018	98899	11511397
2	Jiangxi	14	2021	0.189715	0.0630282	2.231	9.35759	0.166588	3.18258	66020	0.016954	0.409239	3972	10.6	2.86536e+06	10360.8		1.07802	2.4001	0.478178	0.0549341	0.00737415	27.7	0.00312731	0.0144498	4093849	97372	1.58153	3.18258	13256	100930	79.8	1188	4517	8758	4789	3712	4001	83766	Jiangxi	50315391	3421	1864	0.6	6.74	54.487	0.197018	103195	13839969
2	Jiangxi	14	2022	0.210547	0.0598881	2.19186	9.42827	0.211102	3.39395	69019	0.0137083	0.411789	4337	9.8	3.28622e+06	11882.6		1.13212	2.3995	0.47588	0.0537021	0.00856656	30.2	0.00856656	0.0136902	7338839	75830	1.69078	3.39395	21924	91815	70.7	999	4528	8499.4	4612.62	3904.31	4422.92	87972	Jiangxi	50393077	3421	1864	0.6	6.74	54.487	0.197018	106744	18469972
1	Shandong	15	2012	0.0733314	0.0975422	2.5769	8.77947	0.360823	2.288	44347.6	0.020401	0.457475			303039	5740.81		0.828842	2.317	0.41051	0.16482	0.0346696	31.3	0.0158906	0.0159458	1400153	75496	0.998664	2.288	2869	128614	40.1	1214	9708	6513	3405	3325	2238	41904	Shandong	95797152	7637	2415	1.37	45.75	31.6224	0.599057	56400	1899792
1	Shandong	15	2013	0.0913017	0.0914901	2.51539	8.92476	0.348655	2.35107	48673.1	0.021289	0.470907	3685	4.6	409348	7754.74		0.896464	2.334	0.428231	0.151626	0.0414022	33.4	0.0178563	0.0194535	1.79398e+06	76976	1.01284	2.35107	3514	155170	44.7	1255	9746	6463	3283	3213	2304	46998	Shandong	96120353	7637	2415	1.37	45.75	31.6224	0.599057	61758	3406824
1	Shandong	15	2014	0.101092	0.0859861	2.45935	8.98238	0.335033	2.4188	51932.9	0.021944	0.494566	4570	5.4	506923	9603.21		0.954892	2.352	0.443606	0.142885	0.0519747	15.9	0.0205305	0.0179516	2492942	72818	1.05687	2.4188	4755	158619	47.6	1493	9808	6662.37	3234.18	3099.24	2420.79	51825	Shandong	97470960	7637	2415	1.37	45.75	31.6224	0.599057	64875	4118663
1	Shandong	15	2015	0.124888	0.082033	2.43968	8.97979	0.27105	2.45726	56204.9	0.022653	0.389788	5550	6.6	591689	11209		1.03047	2.373	0.462501	0.135602	0.0590446	17.1	0.0257841	0.0201431	3.07555e+06	98101	1.06827	2.45726	6297	193220	48.9	2411	9866	6891.67	3175.12	2941.08	2515.82	57270	Shandong	98217271	7637	2415	1.37	45.75	31.6224	0.599057	68826	5392116
1	Shandong	15	2016	0.137572	0.0791098	2.43744	8.97213	0.264907	2.56843	59239.3	0.023022	0.399611	8358	9.9	702363	13305.6		1.10961	2.401	0.482743	0.134069	0.0626404	18.3	0.0278026	0.0126922	3.95945e+06	98093	1.11029	2.56843	8202	212911	52.9	2568	9973	7020.56	3208.21	2837.28	2620.3	62539	Shandong	99214433	7637	2415	1.37	45.75	31.6224	0.599057	73125	6640291
1	Shandong	15	2017	0.15902	0.0766059	2.43346	9.06135	0.283469	2.56923	62993.2	0.024135	0.405127	7445	9	825041	15629.7		1.16075	2.419	0.495997	0.131681	0.0582803	19.5	0.0259428	0.0206377	5.11645e+06	100522	1.12477	2.56923	10554	204859	56.5	2926	10033	7122	3311	2796	2519	68081	Shandong	1.001e+08	7637	2415	1.37	45.75	31.6224	0.599057	77198	7320180
1	Shandong	15	2018	0.178392	0.0753144	2.42677	8.94434	0.290314	2.61404	66284.3	0.02149	0.412315	10654	13.5	967762	18333.4		1.24165	2.439	0.512757	0.124833	0.0647231	11.4	0.0276614	0.0478509	8.19952e+06	132382	1.16747	2.61404	13714	231585	60.3	3318	10077	7255	3455	2723	2588	73593	Shandong	1.010e+08	7637	2415	1.37	45.75	31.6224	0.599057	82851.3	8946570
1	Shandong	15	2019	0.2158	0.0721088	2.38138	8.94641	0.290446	2.70858	69900.9	0.021032	0.414673	8351	12.5	1.18783e+06	22502.4		1.3223	2.461	0.52809	0.117474	0.0773115	13.1	0.0332195	0.0814211	11100178	146481	1.22377	2.70858	18690	263211	64.4	4458	10106	7351	3592	2719.65	2855	81446	Shandong	1.014e+08	7637	2415	1.37	45.75	31.6224	0.599057	90359.2	8827751
1	Shandong	15	2020	0.270967	0.066985	2.33168	9.30635	0.303398	2.97027	71825	0.022999	0.401768	9777	12.6	1.37811e+06	26107.1		1.3697	2.461	0.535414	0.10573	0.0808418	14.8	0.0360534	0.0984397	19038906	238778	1.34455	2.97027	31389	337280	68.8	6761	10165	7381	3701	2873	3154	87749	Shandong	1.017e+08	7637	2415	1.37	45.75	31.6224	0.599057	98899	11511397
1	Shandong	15	2021	0.276121	0.0618078	2.26344	9.43621	0.353319	2.91424	81510	0.023403	0.406811	13120	14.8	1.66296e+06	31503.2		1.34041	2.4557	0.53106	0.0985168	0.0934772	16.2	0.0392984	0.0122284	24777895	329838	1.33979	2.91424	58831	369470	73.2	7211	10170	7435	3818	2622	3429	94768	Shandong	1.019e+08	7637	2415	1.37	45.75	31.6224	0.599057	103195	13839969
1	Shandong	15	2022	0.333876	0.0584485	2.21845	9.49848	0.384192	3.08381	86143	0.0197713	0.379509	12676	12.8	1.90721e+06	36130.3		1.35171	2.456	0.527503	0.099433	0.121352	18.4	0.121352	0.0125315	32318349	342290	1.41584	3.08381	89081	408136	75.9	6235	10163	7479.09	3906.94	2737.42	3662.99	102247	Shandong	1.015e+08	7637	2415	1.37	45.75	31.6224	0.599057	106744	18469972
2	Henan	16	2012	0.0443666	0.100735	2.4919	8.66313	0.112769	1.80494	30497	0.0105	0.376895			321107	1794.79		0.68753	2.2336	0.357097	0.221015	0.00531093	48.7	0.00294601	0.020639	399435	26791	0.701062	1.80494	906	43442	30.4	188	9532	11495	4834	3911	2012	37338	Henan	1.093e+08	7646	2562	0.96	14.32	33.5077	0.187287	56400	1899792
2	Henan	16	2013	0.0618618	0.0942438	2.42402	8.78332	0.117387	1.93166	33114	0.011038	0.392843	1193	2.8	433754	2424.42		0.738334	2.2523	0.373347	0.203052	0.00600979	48.4	0.00337948	0.0260544	402406	29482	0.743267	1.93166	1104	55920	34.9	237	9573	9993	4094	3571	2114	38301	Henan	1.104e+08	7646	2562	0.96	14.32	33.5077	0.187287	61758	3406824
2	Henan	16	2014	0.0723818	0.0893349	2.37528	8.99987	0.115434	2.01056	35982	0.011449	0.405064	1965	4	537146	3002.32		0.784553	2.2735	0.388922	0.190511	0.00669524	48.1	0.00415991	0.0256023	407919	33366	0.79779	2.01056	1557	62434	36.9	397	9645	9864.72	4242.49	3479.68	2202.61	42179	Henan	1.110e+08	7646	2562	0.96	14.32	33.5077	0.187287	64875	4118663
2	Henan	16	2015	0.0918749	0.0866636	2.35658	8.78222	0.123917	2.15943	38338	0.011757	0.417316	2928	5.5	626966	3504.35		0.842478	2.2994	0.407741	0.178915	0.00752767	47.8	0.00462054	0.0314676	450442	47766	0.857473	2.15943	2169	74373	39.2	644	9701	9930.63	4290.06	3453.56	2292.8	45403	Henan	1.122e+08	7646	2562	0.96	14.32	33.5077	0.187287	68826	5392116
2	Henan	16	2016	0.106013	0.0831494	2.3282	8.76597	0.117522	2.28872	41326	0.012211	0.429187	4011	6.8	744238	4159.83		0.905826	2.3263	0.427307	0.167129	0.00732238	47.5	0.00453378	0.0187209	587075	49145	0.922738	2.28872	2888	94669	43.4	1022	9778	10185.5	4386.36	3458.3	2352.05	49505	Henan	1.137e+08	7646	2562	0.96	14.32	33.5077	0.187287	73125	6640291
2	Henan	16	2017	0.10408	0.0814251	2.32392	8.89423	0.116931	2.28856	45723	0.013064	0.430321	3672	6.3	874230	4886.41		0.942932	2.3482	0.440498	0.159214	0.00688351	12.9	0.00471665	0.0333227	768528	55407	0.949177	2.28856	3793	119240	47.3	1638	9829	10303	4502	3551	2455	55495	Henan	1.138e+08	7646	2562	0.96	14.32	33.5077	0.187287	77198	7320180
2	Henan	16	2018	0.150126	0.0785639	2.30453	8.92672	0.109743	2.27999	50714	0.013974	0.425906	3618	6.8	1.02546e+06	5731.69		1.07022	2.3858	0.47233	0.140775	0.00700081	14.8	0.00486559	0.0822025	1.49284e+06	82318	0.978667	2.27999	5042	154381	51.6	1836	9864	10405	4727	3631	2653	63174	Henan	1.144e+08	7646	2562	0.96	14.32	33.5077	0.187287	82851.3	8946570
2	Henan	16	2019	0.1855	0.0735524	2.25541	9.07066	0.105946	2.37658	54356	0.014616	0.437027	3831	7	1258653	7035.09		1.13071	2.3986	0.484877	0.118225	0.00648978	16.7	0.00423025	0.110564	2.31889e+06	86247	1.05912	2.37658	6628	144010	56.2	1835	9901	10541	4877	3685.44	2913	67268	Henan	1.149e+08	7646	2562	0.96	14.32	33.5077	0.187287	90359.2	8827751
2	Henan	16	2020	0.229726	0.0644919	2.15731	9.19627	0.123648	2.61093	54691	0.016388	0.414726	4191	7.5	1.46028e+06	8162.05		1.20087	2.3931	0.491795	0.080997	0.00735676	18.4	0.00501827	0.148313	3.79779e+06	122809	1.18164	2.61093	9901	178585	61.2	2448	9941	10597	4898	3824	3223	70239	Henan	1.153e+08	7646	2562	0.96	14.32	33.5077	0.187287	98899	11511397
2	Henan	16	2021	0.192381	0.0606796	2.11572	9.34006	0.141103	2.65185	58587	0.017302	0.419857	4291	7.1	1.7621e+06	9849.08		1.2254	2.4004	0.497288	0.0752819	0.00768365	19.8	0.00511807	0.0168917	6073260	158038	1.21472	2.65185	19271	167550	91.9	2767	9883	10179	4820	3578	3424	74872	Henan	1.153e+08	7646	2562	0.96	14.32	33.5077	0.187287	103195	13839969
2	Henan	16	2022	0.222446	0.056187	2.0583	9.41314	0.140236	2.90705	58942	0.0137834	0.419226	3850	5.6	2.02092e+06	11295.7		1.3707	2.3953	0.490051	0.10923	0.00972286	45.8	0.00972286	0.0165531	10207498	135990	1.30669	2.90705	30445	169106	75.7	2382	9872	9990.82	4988.52	3741.9	3652.36	77627	Henan	1.154e+08	7646	2562	0.96	14.32	33.5077	0.187287	106744	18469972
2	Hubei	17	2012	0.0649977	0.0838843	2.40305	9.20158	0.0893152	2.04783	39148.9	0.017282	0.428598			431395	2336.81		0.785786	2.27	0.387922	0.130021	0.016543	47.9	0.00789287	0.0197165	1.96392e+06	24475	0.796982	2.04783	1363	51316	40.1	283	5781	5675	2740	2984	3078	39846	Hubei	61653701	4876	2195	1.03	11.89	45.0164	0.243847	56400	1899792
2	Hubei	17	2013	0.0769978	0.0782073	2.33884	9.34479	0.0887813	2.11599	43834.6	0.017998	0.434861	1228	3.4	582733	3156.58		0.898844	2.305	0.419576	0.119627	0.0287594	50	0.0134131	0.024736	3.97616e+06	28760	0.819483	2.11599	1631	50816	43.1	346	5798	5680	2567	2607	3144	43899	Hubei	61705885	4876	2195	1.03	11.89	45.0164	0.243847	61758	3406824
2	Hubei	17	2014	0.0878454	0.0735819	2.29072	9.11094	0.0936133	2.1505	48634.6	0.01866	0.440806	2146	5.5	721637	3909		0.940399	2.327	0.433134	0.124092	0.0310893	52.1	0.0130599	0.0226595	5.8068e+06	28290	0.858291	2.1505	2173	59050	45.3	475	5816	5538.19	2372.72	2393.44	3121.14	49838	Hubei	61623264	4876	2195	1.03	11.89	45.0164	0.243847	64875	4118663
2	Hubei	17	2015	0.106424	0.0718194	2.28394	9.28219	0.0935011	2.29649	52021.3	0.01901	0.489319	3361	8.8	842306	4562.65		1.00701	2.347	0.450323	0.122059	0.0343565	54.2	0.0143867	0.0280316	7.89341e+06	38781	0.933921	2.29649	2765	74240	46.8	838	5850	5773.89	2347.52	2294.18	3038.41	54367	Hubei	61389106	4876	2195	1.03	11.89	45.0164	0.243847	68826	5392116
2	Hubei	17	2016	0.0946604	0.0720617	2.30931	9.24426	0.0784433	2.45302	56843.6	0.018369	0.497763	4359	11.3	999857	5416.08		1.06144	2.36	0.462312	0.117584	0.0407315	11.7	0.0174864	0.0157748	9.03837e+06	41822	1.03531	2.45302	3555	95157	51.4	1493	5885	5914.79	2417.74	2239.16	2949.75	59831	Hubei	61567634	4876	2195	1.03	11.89	45.0164	0.243847	73125	6640291
2	Hubei	17	2017	0.112945	0.0705596	2.30879	9.34567	0.0840229	2.46874	63169.1	0.019748	0.497373	3284	9	1174497	6362.08		1.14499	2.388	0.483207	0.120413	0.043159	12.3	0.020255	0.0241738	10330773	46369	1.06274	2.46874	4554	110234	58.5	2236	5904	6025	2527	2156	3000	65912	Hubei	61417968	4876	2195	1.03	11.89	45.0164	0.243847	77198	7320180
2	Hubei	17	2018	0.157402	0.0687699	2.30037	9.47037	0.0831176	2.4245	71097.1	0.020882	0.490177	3666	9.1	1377669	7462.64		1.18926	2.412	0.497356	0.131482	0.0455079	12.9	0.0230234	0.0518214	12040937	64106	1.09004	2.4245	5877	124535	65.3	2480	5917	6211	2690	2153	3088	73777	Hubei	61729149	4876	2195	1.03	11.89	45.0164	0.243847	82851.3	8946570
2	Hubei	17	2019	0.205599	0.0674809	2.294	9.44774	0.0867997	2.48256	76712.2	0.020902	0.500172	3909	9.7	1.69095e+06	9159.66		1.2229	2.42	0.504006	0.129833	0.0450645	19	0.0239747	0.0735528	14298358	73940	1.14998	2.48256	7797	141321	71.9	3451	5927	6363	2795	2238.77	3248	79303	Hubei	61778379	4876	2195	1.03	11.89	45.0164	0.243847	90359.2	8827751
2	Hubei	17	2020	0.248074	0.0624599	2.25107	9.60406	0.0998374	2.95391	73687.5	0.02314	0.41821	4545	11.1	1.96183e+06	10627		1.43956	2.437	0.533377	0.102684	0.044374	20.4	0.0260281	0.0967971	16658080	110102	1.39223	2.95391	10168	163613	78.1	4269	5745	6426	2882	2354	3598	85052	Hubei	61600525	4876	2195	1.03	11.89	45.0164	0.243847	98899	11511397
2	Hubei	17	2021	0.220739	0.0583043	2.20593	9.77443	0.107003	2.78521	86551	0.023198	0.430443	4775	10.8	2.36732e+06	12823.5		1.35132	2.4282	0.521527	0.103254	0.0426414	40.6	0.0295624	0.0105751	20907763	155169	1.33832	2.78521	19439	175312	73	5019	5830	6670	3085	2413	3914	96994	Hubei	61428449	4876	2195	1.03	11.89	45.0164	0.243847	103195	13839969
2	Hubei	17	2022	0.254578	0.055101	2.16277	9.63722	0.116073	2.9128	90358	0.0147606	0.420252	5018	9.5	2.71503e+06	14706.9		1.41286	2.419	0.511913	0.12239	0.0476171	42.5	0.0476171	0.0105719	30099979	160849	1.40425	2.9128	31781	202118	72.7	4557	5844	6597.35	3139.75	2471.27	4110.33	101388	Hubei	61313802	4876	2195	1.03	11.89	45.0164	0.243847	106744	18469972
2	Hunan	18	2012	0.053257	0.11865	2.76334	8.7214	0.0653322	1.82936	32202.9	0.012985	0.392258			478378	1544.04		0.877709	2.29	0.410837	0.262932	0.0106684	44.4	0.00370313	0.0199736	422420	23212	0.737889	1.82936	690	35709	33.3	152	6590	7183	3201	2950	2087	38971	Hunan	71316190	5561	2776	0.93	8.96	49.9191	0.161122	56400	1899792
2	Hunan	18	2013	0.063421	0.112034	2.69709	8.9576	0.0662197	1.91194	35701.7	0.013282	0.403882	1151	4	646198	2085.71		0.920143	2.316	0.426512	0.255058	0.0104344	46.3	0.00321243	0.0242963	772098	24392	0.77048	1.91194	848	41336	36.3	197	6600	7046	3228	2797	2106	42726	Hunan	71472843	5561	2776	0.93	8.96	49.9191	0.161122	61758	3406824
2	Hunan	18	2014	0.0738628	0.106232	2.64115	9.02003	0.0731773	1.97203	39181.4	0.013608	0.414334	1854	6.2	800229	2582.87		0.962794	2.337	0.439901	0.239396	0.0111601	48.2	0.00325957	0.0245476	979342	26637	0.803017	1.97203	1180	44194	38.6	307	6611	7082.18	3297.68	2711.84	2160.14	47117	Hunan	72022918	5561	2776	0.93	8.96	49.9191	0.161122	64875	4118663
2	Hunan	18	2015	0.0669062	0.102883	2.62331	9.24879	0.0639496	2.11792	43155.3	0.014278	0.393902	2467	8.1	934040	3014.77		1.03626	2.364	0.459903	0.220845	0.0120828	64.5	0.00346444	0.0277664	1.05058e+06	34075	0.848741	2.11792	1546	54501	39.9	517	6615	7256.34	3301.38	2719.62	2214.5	52357	Hunan	72420233	5561	2776	0.93	8.96	49.9191	0.161122	68826	5392116
2	Hunan	18	2016	0.078103	0.100296	2.6223	9.29897	0.0564983	2.25353	46606.4	0.01486	0.405141	3603	10.9	1.10875e+06	3578.67		1.1587	2.392	0.486036	0.190602	0.0125513	69.6	0.00723867	0.0176141	1.05629e+06	34050	0.892357	2.25353	2051	67779	44.4	909	6625	7398.07	3317.86	2787.49	2250.89	58241	Hunan	73188143	5561	2776	0.93	8.96	49.9191	0.161122	73125	6640291
2	Hunan	18	2017	0.101223	0.097722	2.6243	9.39575	0.0719194	2.3229	51030.5	0.016769	0.407759	3292	9.1	1.30241e+06	4203.74		1.2905	2.424	0.513475	0.16919	0.0134171	14.5	0.00817569	0.027405	2.03192e+06	37916	0.941524	2.3229	2665	77934	48	1308	6633	7500	3366	2905	2419	63690	Hunan	72962618	5561	2776	0.93	8.96	49.9191	0.161122	77198	7320180
2	Hunan	18	2018	0.144843	0.0942523	2.60399	9.3161	0.0846521	2.35221	54762.9	0.018072	0.416582	3988	10.3	1527709	4930.93		1.39106	2.447	0.532385	0.147342	0.0135228	18.3	0.00526276	0.068004	2.81613e+06	48957	1.0036	2.35221	3448	94503	51.9	1226	6635	7609	3505	2891	2610	70221	Hunan	73266241	5561	2776	0.93	8.96	49.9191	0.161122	82851.3	8946570
2	Hunan	18	2019	0.188775	0.0913576	2.58798	9.47347	0.10868	2.3832	60104.2	0.019802	0.418204	4158	10	1.87511e+06	6052.24		1.35343	2.4311	0.522513	0.116069	0.0153614	19.2	0.00779002	0.106882	4.90693e+06	54685	1.0632	2.3832	5153	106113	56.2	1941	6640	7664	3598	2930.39	2873	74316	Hunan	73195346	5561	2776	0.93	8.96	49.9191	0.161122	90359.2	8827751
2	Hunan	18	2020	0.232919	0.0843146	2.5142	9.38329	0.117362	2.58325	62537	0.02151	0.39136	4834	10.9	2.17549e+06	7021.76		1.33879	2.412	0.513995	0.0823326	0.0225428	24.5	0.0128916	0.135737	7.3595e+06	78723	1.18921	2.58325	7318	128573	60.7	2710	6645	7723	3642	3032	3149	79122	Hunan	72955818	5561	2776	0.93	8.96	49.9191	0.161122	98899	11511397
2	Hunan	18	2021	0.180933	0.0790457	2.45236	9.69209	0.130403	2.5974	68913	0.022337	0.406815	4949	11	2625145	8473.09		1.31847	2.4263	0.5149	0.0839941	0.0243318	25.7	0.0145463	0.013818	12612640	98936	1.22163	2.5974	11395	114167	65.2	3057	6622	7977	3874	3161	3487	85438	Hunan	72462579	5561	2776	0.93	8.96	49.9191	0.161122	103195	13839969
2	Hunan	18	2022	0.213191	0.0761734	2.41998	9.71243	0.145706	2.7859	71917	0.0176467	0.400573	4671	9.4	3.01072e+06	9717.6		1.39987	2.4167	0.511298	0.0845752	0.0252496	26.9	0.0252496	0.0137011	25428885	92916	1.31104	2.7859	23975	114087	74.6	2951	6604	7899.41	3982.8	3274.84	3738.18	91413	Hunan	72112491	5561	2776	0.93	8.96	49.9191	0.161122	106744	18469972
1	Guangdong	19	2012	0.158358	0.0787626	2.69837	9.34783	1.08961	3.02023	52307.8	0.021661	0.39779			457395	2836.38		0.985526	2.426	0.472748	0.124756	0.0727707	28.1	0.0315217	0.0309526	3.64938e+06	153598	1.17663	3.02023	6647	229514	63.1	2642	11041	7694	4212	4417	2082	50278	Guangdong	86358893	6166	2943	1.68	18.25	47.7295	0.295978	56400	1899792
1	Guangdong	19	2013	0.179954	0.0766094	2.66868	9.22653	1.0816	3.12542	56029.2	0.023105	0.40724	6787	7.7	617853	3831.4		1.03207	2.439	0.484518	0.110622	0.0789264	29.3	0.0337441	0.044529	5.29394e+06	170430	1.21056	3.12542	8489	264265	66	2996	11270	7626	3821	4239	2199	53318	Guangdong	87594645	6166	2943	1.68	18.25	47.7295	0.295978	61758	3406824
1	Guangdong	19	2014	0.169646	0.0740635	2.62518	9.28264	0.970068	3.12152	59908.6	0.023676	0.41763	8222	8.9	765129	4744.68		1.03989	2.442	0.487055	0.0991291	0.0887583	5.6	0.0382562	0.0367719	4.13248e+06	179953	1.24568	3.12152	11178	278358	68.5	4116	11489	7815.81	3539.56	3802.18	2355.96	59481	Guangdong	88868799	6166	2943	1.68	18.25	47.7295	0.295978	64875	4118663
1	Guangdong	19	2015	0.201813	0.0715376	2.60157	9.43773	0.852176	3.42621	64516.3	0.024696	0.405805	10774	11.5	893071	5538.07		1.10955	2.4602	0.503515	0.0864739	0.0975814	74.7	0.0429746	0.0432622	6.62577e+06	241176	1.28005	3.42621	14651	355939	72.4	6521	11678	8102.19	3313.29	3588.93	2434.03	65788	Guangdong	90083778	6166	2943	1.68	18.25	47.7295	0.295978	68826	5392116
1	Guangdong	19	2016	0.211552	0.0703393	2.59675	9.55005	0.772289	3.53878	69671.1	0.02517	0.40533	11542	11.6	1.06012e+06	6573.95		1.2159	2.482	0.525339	0.0714139	0.101706	80.5	0.0481833	0.0246282	7.58165e+06	259032	1.3501	3.53878	19181	505667	74	11309	11908	8343.82	3206.23	3344.13	2431.3	72326	Guangdong	91648998	6166	2943	1.68	18.25	47.7295	0.295978	73125	6640291
1	Guangdong	19	2017	0.251677	0.0690333	2.59664	9.69687	0.741624	3.49779	76218.4	0.026126	0.399336	10922	9.7	1.24528e+06	7722.19		1.28451	2.501	0.540114	0.0633636	0.107922	89.5	0.0548449	0.0399051	9.37076e+06	332652	1.37516	3.49779	25166	627834	76.2	15647	12141	8564	3238	3128	2454	79183	Guangdong	93169080	6166	2943	1.68	18.25	47.7295	0.295978	77198	7320180
1	Guangdong	19	2018	0.347202	0.0667088	2.58277	9.56312	0.718027	3.53414	81624.6	0.027804	0.397889	12158	9.8	1.4607e+06	9058.02		1.32152	2.51	0.547404	0.0534837	0.109865	95.2	0.0639978	0.0801666	13654186	478082	1.45249	3.53414	33426	793819	78.4	19203	12348	8849	3335	2917	2542	88636	Guangdong	95021196	6166	2943	1.68	18.25	47.7295	0.295978	82851.3	8946570
1	Guangdong	19	2019	0.406748	0.0641911	2.55702	9.64098	0.662226	3.70835	86956.5	0.028777	0.39775	15175	10.8	1.79287e+06	11117.8		1.38968	2.513	0.558106	0.0404776	0.110286	155.9	0.0686999	0.111881	22230844	527390	1.55569	3.70835	43264	807700	80.5	24205	12489	9108	3429	2855.39	2751	98889	Guangdong	96634099	6166	2943	1.68	18.25	47.7295	0.295978	90359.2	8827751
1	Guangdong	19	2020	0.476031	0.0562036	2.49501	9.80876	0.635466	4.16835	88521.2	0.031418	0.361739	16936	11.3	2.08007e+06	12898.8		1.42588	2.522	0.562752	0.0289679	0.123062	167.4	0.079775	0.135655	32672142	709725	1.76048	4.16835	60682	967204	82.6	29539	12624	9176	3519	2906	3175	108045	Guangdong	98086569	6166	2943	1.68	18.25	47.7295	0.295978	98899	11511397
1	Guangdong	19	2021	0.461703	0.0538684	2.45916	10.051	0.661897	4.1325	98561	0.03218	0.354297	19257	11.3	2.51e+06	15564.9		1.36837	2.5158	0.554677	0.0302902	0.126524	178.9	0.0822004	0.0155373	40996121	872209	1.78187	4.1325	107861	980634	76.6	30011	12684	8547	3400	2306	2922	118133	Guangdong	99469546	6166	2943	1.68	18.25	47.7295	0.295978	103195	13839969
1	Guangdong	19	2022	0.544334	0.0517004	2.41143	10.0915	0.649612	4.38626	102217	0.0249209	0.34655	21827	11.8	2.87866e+06	17851		1.35959	2.506	0.549376	0.0277177	0.136409	190.4	0.136409	0.0151044	39674797	837276	1.89728	4.38626	157341	993480	76.7	24649	12657	8546.61	3576.19	2412.5	3129.15	124916	Guangdong	1.005e+08	6166	2943	1.68	18.25	47.7295	0.295978	106744	18469972
3	Guangxi	20	2012	0.0501885	0.140691	2.99985	8.4239	0.164656	2.5056	24181	0.007453	0.399574			345957	2177.97		1.03797	2.226	0.413505	0.212981	0.00454312	201.9	0.00206903	0.0262522	25238.3	5900	1.09307	2.5056	677	13610	34.2	62	4694	9182	4233	3790	1834	36386	Guangxi	53781730	3806	1374	0.62	8.65	36.1009	0.227273	56400	1899792
3	Guangxi	20	2013	0.0387711	0.132263	2.91146	8.59333	0.16332	2.6093	26416	0.007452	0.412352	489	3.7	467322	2942.02		1.15694	2.254	0.437679	0.193861	0.00525038	5.9	0.00277229	0.0302754	73449	7884	1.13115	2.6093	862	23251	37.9	146	4731	9104	4167	3727	1939	41391	Guangxi	54219457	3806	1374	0.62	8.65	36.1009	0.227273	61758	3406824
3	Guangxi	20	2014	0.0475908	0.125363	2.84107	8.74943	0.183314	2.67662	28603	0.00714	0.424851	894	6.4	578716	3643.3		1.17166	2.268	0.443692	0.181627	0.00482744	6.2	0.00330826	0.0297265	115833	9664	1.18275	2.67662	1184	32298	39.4	238	4770	9150.38	4134.02	3676.34	2051.91	45424	Guangxi	54754920	3806	1374	0.62	8.65	36.1009	0.227273	64875	4118663
3	Guangxi	20	2015	0.061456	0.120181	2.79032	8.63973	0.21504	2.76479	30890	0.006303	0.390024	1202	8.4	675487	4252.52		1.26903	2.287	0.462325	0.16461	0.00444679	7.7	0.00388083	0.0361772	73131.7	13573	1.22446	2.76479	1586	43696	42.8	382	4811	9257.55	4129.28	3610.83	2178.08	52982	Guangxi	55182323	3806	1374	0.62	8.65	36.1009	0.227273	68826	5392116
3	Guangxi	20	2016	0.0680333	0.114669	2.73424	8.71863	0.196292	2.86155	33340	0.006428	0.393993	1660	11	801835	5047.94		1.36904	2.303	0.477477	0.142495	0.00398086	8.8	0.00340055	0.0212342	339922	14858	1.2807	2.86155	2072	59239	46.1	798	4857	9411.41	4144.16	3601.6	2278.73	57878	Guangxi	55791162	3806	1374	0.62	8.65	36.1009	0.227273	73125	6640291
3	Guangxi	20	2017	0.0890628	0.110179	2.69333	8.71445	0.219657	2.87374	36441	0.007676	0.3956	1473	8.9	941888	5929.64		1.42942	2.331	0.493185	0.136833	0.00439178	9.8	0.00308207	0.0384193	394228	15270	1.30552	2.87374	2599	56988	49.4	680	4907	9586	4206	3686	2383	63821	Guangxi	55996479	3806	1374	0.62	8.65	36.1009	0.227273	77198	7320180
3	Guangxi	20	2018	0.142016	0.102655	2.60844	8.70282	0.210049	2.87745	39837	0.007117	0.390441	1530	8.9	1.10482e+06	6955.39		1.48126	2.351	0.505095	0.126058	0.00749195	12.4	0.00659231	0.100905	614077	20551	1.35972	2.87745	3264	44224	52.6	576	4947	9760	4353	3756	2602	70606	Guangxi	56591769	3806	1374	0.62	8.65	36.1009	0.227273	82851.3	8946570
3	Guangxi	20	2019	0.187198	0.0966252	2.54058	8.96589	0.221606	2.92617	42778	0.00787	0.386158	1762	9.5	1.35606e+06	8537.06		1.53284	2.351	0.508591	0.0996217	0.0191824	12.8	0.0171483	0.16894	775572	22687	1.43604	2.92617	4209	41900	55.8	824	4982	10049	4476	3843.15	2887	76479	Guangxi	56953360	3806	1374	0.62	8.65	36.1009	0.227273	90359.2	8827751
3	Guangxi	20	2020	0.234561	0.0842955	2.42045	8.95298	0.219561	3.15821	44237	0.007818	0.35401	2136	10.1	1.57329e+06	9904.62		1.62174	2.354	0.51662	0.0761854	0.0246598	13.2	0.0212338	0.217853	916691	34470	1.59111	3.15821	6886	51712	58.9	1320	5019	10225	4546	3976	3107	82751	Guangxi	57182319	3806	1374	0.62	8.65	36.1009	0.227273	98899	11511397
3	Guangxi	20	2021	0.170166	0.0786866	2.3547	9.16826	0.234729	3.04377	50137	0.008062	0.338707	2365	9.8	1.89847e+06	11951.8		1.48509	2.3288	0.501561	0.0746019	0.0281202	13.6	0.02505	0.0216746	9405765	46804	1.58082	3.04377	11594	55987	62	1518	5037	10280	4580	3792	3432	88170	Guangxi	57330583	3806	1374	0.62	8.65	36.1009	0.227273	103195	13839969
3	Guangxi	20	2022	0.194982	0.0726771	2.27746	9.21866	0.250749	3.24227	51936	0.00572504	0.326093	2318	8.7	2177317	13707.3		1.48496	2.336	0.497797	0.0818001	0.0311643	14	0.0311643	0.0201993	2269901	44691	1.70663	3.24227	18562	56283	73.9	1160	5047	10241.4	4689.22	3798.25	3651.45	92066	Guangxi	57431346	3806	1374	0.62	8.65	36.1009	0.227273	106744	18469972
1	Hainan	21	2012	0.0404345	0.101417	2.61592	9.1472	0.324114	3.22628	30993	0.004806	0.340649			623057	1729.83		1.81782	2.242	0.486951	0.131189	0.00566618	1.8	0.00402026	0.0340041	5666.14	1093	1.39444	3.22628	290	1824	43.7	13	910	8573	4157	3965	2218	39485	Hainan	9019305	598.31	389	0.12	1.08	65.0165	0.180508	56400	1899792
1	Hainan	21	2013	0.0559097	0.0949602	2.54613	9.18771	0.297852	3.39659	34053	0.004669	0.350113	131	4.8	841632	2336.66		2.18584	2.2946	0.526782	0.113008	0.00502152	2.2	0.00356909	0.0401721	38692.9	1331	1.4862	3.39659	394	2359	46.4	8	920	8345	3910	3846	2253	44971	Hainan	9089136	598.31	389	0.12	1.08	65.0165	0.180508	61758	3406824
1	Hainan	21	2014	0.0659457	0.0883182	2.47019	9.09845	0.28252	3.42689	37166	0.004832	0.355029	327	11.2	1.04225e+06	2893.65		2.2133	2.3	0.530386	0.103094	0.00486471	2.6	0.00216241	0.0367924	6524.62	1597	1.56321	3.42689	539	2416	47.6	32	936	8406.79	3768.09	3647.74	2316.75	49882	Hainan	9163361	598.31	389	0.12	1.08	65.0165	0.180508	64875	4118663
1	Hainan	21	2015	0.0863455	0.0836499	2.42733	9.14268	0.23296	3.82134	39704	0.004583	0.377431	439	15.8	1.21653e+06	3377.51		2.2835	2.316	0.539875	0.09556	0.0115535	2.8	0.00852607	0.0462655	21860.7	2061	1.77911	3.82134	732	3127	51.6	26	945	8563.08	3642.18	3433.1	2290.12	57600	Hainan	9076669	598.31	389	0.12	1.08	65.0165	0.180508	68826	5392116
1	Hainan	21	2016	0.0961674	0.0798713	2.40252	9.06679	0.184293	4.09591	43009	0.005356	0.378294	521	18.4	1.44408e+06	4009.26		2.50181	2.327	0.552907	0.0763792	0.0189233	3	0.0124618	0.0310742	34431.1	1939	1.87594	4.09591	1008	3658	51.6	56	957	8710.79	3553.63	3370.63	2258.22	61663	Hainan	9021776	598.31	389	0.12	1.08	65.0165	0.180508	73125	6640291
1	Hainan	21	2017	0.125775	0.0773171	2.38854	9.41585	0.155739	4.12573	46631	0.005179	0.384521	424	14.8	1.69631e+06	4709.54		2.54765	2.35	0.564402	0.0756512	0.0232357	3.2	0.0174632	0.0563065	41078.6	2133	1.88087	4.12573	1326	4564	52.7	104	972	8828	3635	3402	2261	67727	Hainan	9104127	598.31	389	0.12	1.08	65.0165	0.180508	77198	7320180
1	Hainan	21	2018	0.183264	0.0756663	2.38394	9.73238	0.17159	3.75316	50263	0.005561	0.377279	392	13	1989745	5524.23		2.72669	2.384	0.584764	0.0722077	0.0524146	4.3	0.0413406	0.117805	69407.4	3292	1.79611	3.75316	1918	6451	53.8	116	982	8983	3810	3362	2305	75885	Hainan	9251024	598.31	389	0.12	1.08	65.0165	0.180508	82851.3	8946570
1	Hainan	21	2019	0.228824	0.0753887	2.38318	9.48404	0.170208	3.61273	53929	0.005634	0.366002	452	12.9	2.44222e+06	6780.45		2.92326	2.393	0.594301	0.0580762	0.0538753	4.5	0.0438959	0.164628	91076.5	4423	1.78604	3.61273	3161	9302	54.8	168	995	9134	3951	3361.32	2497	82227	Hainan	9370314	598.31	389	0.12	1.08	65.0165	0.180508	90359.2	8827751
1	Hainan	21	2020	0.274427	0.0674547	2.27883	9.54526	0.168367	3.64594	55438	0.00662	0.354746	578	13.9	2.83344e+06	7866.62		3.13178	2.399	0.603284	0.0457127	0.0215693	4.7	0.0172728	0.20727	201902	8578	1.79326	3.64594	8992	14360	55.7	316	1012	9123	4036	3495	2764	86609	Hainan	9532613	598.31	389	0.12	1.08	65.0165	0.180508	98899	11511397
1	Hainan	21	2021	0.229992	0.0632039	2.22466	9.61781	0.22566	3.37417	63991	0.007256	0.384007	657	13.8	3.41909e+06	9492.58		3.2309	2.4236	0.61635	0.0487395	0.0161076	4.9	0.0140011	0.0209677	284162	13632	1.63084	3.37417	23872	17679	83.1	476	1020	8596	3876	3112	2839	97471	Hainan	9732630	598.31	389	0.12	1.08	65.0165	0.180508	103195	13839969
1	Hainan	21	2022	0.24565	0.0547171	2.09855	9.82707	0.296815	3.39814	67314	0.00219075	0.329249	735	13.3	3921273	10886.8		3.18123	2.392	0.599792	0.0512148	0.0018543	9.1	0.0018543	0.00205685	315522	13148	1.60971	3.39814	43801	17273	69.7	332	1027	8519.93	3973.1	3263.48	2998.77	104802	Hainan	9844392	598.31	389	0.12	1.08	65.0165	0.180508	106744	18469972
2	Chongqing	22	2012	0.0586065	0.104495	2.79073	8.6356	0.289639	3.02001	39178	0.014006	0.379721			2.47859e+06	7191.49		1.01873	2.39	0.466357	0.178414	0.0370223	11.1	0.0243672	0.0215345	540188	20364	1.34486	3.02001	1005	38924	40.9	267	2975	6657	3725	3995	2734	44498	Chongqing	33434444	349.13	903	0.26	2.62	258.643	0.750437	56400	1899792
2	Chongqing	22	2013	0.075987	0.0973826	2.71494	8.67599	0.326556	3.13142	43527	0.013806	0.388084	640	3.5	3.34811e+06	9714.33		1.01822	2.396	0.46806	0.177682	0.0432135	13.1	0.033015	0.0282538	902760	24828	1.38212	3.13142	1229	49036	43.9	264	3011	6754	3455	3989	2894	50006	Chongqing	33584227	349.13	903	0.26	2.62	258.643	0.750437	61758	3406824
2	Chongqing	22	2014	0.0901944	0.091229	2.64984	8.95551	0.400865	3.13126	48311	0.014153	0.390508	1227	5.8	4146183	12029.9		1.01238	2.401	0.468996	0.179509	0.0495169	13.4	0.0357593	0.0260051	1.56201e+06	24312	1.41076	3.13126	1600	55298	45.7	432	3043	6849.04	3297.6	3848.79	3017.01	55588	Chongqing	33751955	349.13	903	0.26	2.62	258.643	0.750437	64875	4118663
2	Chongqing	22	2015	0.116504	0.085542	2.59296	8.88371	0.289149	3.2252	52476	0.015715	0.478014	1901	8.5	4839491	14041.5		1.07725	2.417	0.484075	0.168797	0.0542938	14.7	0.0343457	0.0314018	572366	38914	1.43107	3.2252	1988	82791	48.3	747	3070	6931.86	3210.91	3702.27	3070.9	60543	Chongqing	33718367	349.13	903	0.26	2.62	258.643	0.750437	68826	5392116
2	Chongqing	22	2016	0.129365	0.0810006	2.56386	9.00531	0.231276	3.20058	58327	0.017033	0.484291	2716	11.6	5744705	16667.9		1.16165	2.431	0.50051	0.151396	0.0577749	15.2	0.0371808	0.019673	1.47187e+06	42738	1.4162	3.20058	2515	59518	51.6	856	3110	6954.56	3201.93	3461.48	3058.61	65545	Chongqing	33921095	349.13	903	0.26	2.62	258.643	0.750437	73125	6640291
2	Chongqing	22	2017	0.158734	0.0774938	2.54732	9.13603	0.224096	3.1531	64171	0.018771	0.486856	2513	10.7	6748102	19579.2		1.22237	2.451	0.515053	0.148093	0.062441	20.6	0.0403146	0.0314795	513581	34780	1.41618	3.1531	3133	64648	54.7	1197	3144	6888	3249	3305	3084	70889	Chongqing	33898166	349.13	903	0.26	2.62	258.643	0.750437	77198	7320180
2	Chongqing	22	2018	0.218559	0.0741394	2.53167	9.19054	0.242203	3.20236	68464	0.020145	0.495868	2545	11.6	7.91543e+06	22966.2		1.28564	2.462	0.526565	0.136065	0.0684053	21.5	0.0431337	0.0757995	1.88353e+06	45688	1.49373	3.20236	4061	72121	57.2	1389	3163	6814	3400	3268	3081	78928	Chongqing	34036408	349.13	903	0.26	2.62	258.643	0.750437	82851.3	8946570
2	Chongqing	22	2019	0.261908	0.0705483	2.50704	9.26916	0.245332	3.24447	74337	0.019892	0.492748	2737	12.4	9715424	28188.7		1.34819	2.47	0.536402	0.121809	0.0726335	22.4	0.0439312	0.11027	566518	43872	1.57186	3.24447	5731	67271	59.4	2050	3188	6650	3597	3297.95	3258	86559	Chongqing	34162884	349.13	903	0.26	2.62	258.643	0.750437	90359.2	8827751
2	Chongqing	22	2020	0.303104	0.062792	2.44521	9.4017	0.25942	3.38492	78294	0.021069	0.470708	3199	13.7	11271746	32704.3		1.33088	2.458	0.529855	0.107766	0.0804334	24.2	0.0495845	0.127594	1.17786e+06	55377	1.67358	3.38492	11376	83826	61.1	2811	3209	6481	3680	3353	3438	93816	Chongqing	34127131	349.13	903	0.26	2.62	258.643	0.750437	98899	11511397
2	Chongqing	22	2021	0.23002	0.0593204	2.40348	9.74748	0.284509	3.30643	87450	0.021648	0.497473	3406	13.6	13601516	39464		1.33171	2.464	0.532035	0.10559	0.0889589	23	0.0540977	0.0134133	1845180	76206	1.67137	3.30643	18575	83555	62.8	2883	3212	6329	3528	3129	3605	101670	Chongqing	34146568	349.13	903	0.26	2.62	258.643	0.750437	103195	13839969
2	Chongqing	22	2022	0.253304	0.0560778	2.35639	9.74029	0.283622	3.4861	88953	0.0164556	0.487334	3265	12.3	15599271	45260.3		1.4045	2.461	0.529476	0.120399	0.0929479	23.4	0.0929479	0.0131196	5594685	66467	1.75153	3.4861	27014	86751	74	2941	3213	6326.08	3385.81	3247.08	3837.95	107008	Chongqing	34138026	349.13	903	0.26	2.62	258.643	0.750437	106744	18469972
3	Sichuan	23	2012	0.0396524	0.118244	2.71529	8.47832	0.156065	2.83166	29627	0.014697	0.402217			208181	1778.98		0.850214	2.269	0.399157	0.224829	0.0551456	23.8	0.0344057	0.0259668	1112438	42218	1.09367	2.83166	1384	66312	31.8	481	8085	6966	3779	3585	2037	42339	Sichuan	90973542	9762.87	5214	1.08	11.46	53.4064	0.117384	56400	1899792
3	Sichuan	23	2013	0.0603714	0.1119	2.65219	8.44745	0.150812	2.95727	32750	0.015155	0.41485	1171	3.8	281212	2403.06		0.872994	2.286	0.408843	0.226815	0.0609392	31.3	0.0378393	0.0320935	1.48575e+06	46171	1.14258	2.95727	1668	82453	35.1	679	8109	6513	3365	3497	2140	47965	Sichuan	91326594	9762.87	5214	1.08	11.46	53.4064	0.117384	61758	3406824
3	Sichuan	23	2014	0.070838	0.105818	2.59243	8.3476	0.149264	3.06966	35563	0.015746	0.428952	2198	6.3	348244	2975.87		0.938943	2.303	0.425176	0.210581	0.0664258	37.3	0.0409382	0.0318748	1.99051e+06	47120	1.20281	3.06966	2172	91167	37.3	911	8139	6553.83	3186.52	3312.19	2243.99	52555	Sichuan	91590823	9762.87	5214	1.08	11.46	53.4064	0.117384	64875	4118663
3	Sichuan	23	2015	0.0977923	0.101687	2.55733	8.39548	0.105076	3.25693	37150	0.016733	0.455949	3574	10.2	406476	3473.49		1.02245	2.323	0.444552	0.194294	0.0707385	41	0.0426618	0.0385657	2.8232e+06	64953	1.27559	3.25693	2724	110746	40	1724	8196	6655.22	3026.86	3162.45	2311.93	58915	Sichuan	91020429	9762.87	5214	1.08	11.46	53.4064	0.117384	68826	5392116
3	Sichuan	23	2016	0.109131	0.0979344	2.52923	8.25463	0.0988297	3.33254	40297	0.017047	0.468329	5120	13.9	482506	4123.19		1.1738	2.358	0.476419	0.176366	0.0735729	44.1	0.0439876	0.0217076	2.99301e+06	62445	1.31397	3.33254	3430	142522	43.6	2168	8251	6698.24	2984.2	3025.28	2314.24	63926	Sichuan	91370295	9762.87	5214	1.08	11.46	53.4064	0.117384	73125	6640291
3	Sichuan	23	2017	0.136024	0.0949599	2.51304	8.4976	0.121313	3.22446	45835	0.017248	0.459157	4459	11.7	566783	4843.37		1.30917	2.392	0.503191	0.16649	0.0752356	46.1	0.0451233	0.0336934	4058307	64006	1.2965	3.22446	4386	167484	47.5	3156	8289	6679	3015	2889	2339	69419	Sichuan	91133828	9762.87	5214	1.08	11.46	53.4064	0.117384	77198	7320180
3	Sichuan	23	2018	0.189207	0.0916376	2.49164	8.61237	0.138698	3.095	51658	0.01812	0.45081	4501	11.5	664829	5681.21		1.39614	2.42	0.522532	0.166608	0.0779938	50.1	0.0435824	0.0810546	9.96701e+06	87372	1.2911	3.095	5729	152987	51.6	3189	8321	6691	3154	2799	2409	77686	Sichuan	91210604	9762.87	5214	1.08	11.46	53.4064	0.117384	82851.3	8946570
3	Sichuan	23	2019	0.224958	0.0878808	2.46449	8.76415	0.146411	3.14072	55619	0.018684	0.460338	4968	11.8	816013	6973.13		1.41776	2.421	0.525589	0.155008	0.0791881	52.1	0.0464499	0.110797	12119539	82066	1.3479	3.14072	7844	131529	55.7	3449	8351	6663	3282	2776.32	2546	83367	Sichuan	91001972	9762.87	5214	1.08	11.46	53.4064	0.117384	90359.2	8827751
3	Sichuan	23	2020	0.249019	0.0798655	2.40147	8.88968	0.166245	3.35786	58009	0.021714	0.429365	5876	12.6	946731	8090.16		1.4532	2.409	0.524502	0.128834	0.0874129	4.3	0.0538761	0.154874	12445928	108386	1.4644	3.35786	11621	160036	59.9	5040	8371	6602	3341	2814	2754	88559	Sichuan	90815884	9762.87	5214	1.08	11.46	53.4064	0.117384	98899	11511397
3	Sichuan	23	2021	0.203183	0.0756078	2.35812	9.14261	0.175851	3.33563	64610	0.022553	0.446184	6518	12.6	1.14241e+06	9762.33		1.4274	2.4211	0.526479	0.1366	0.080614	4.3	0.0524819	0.0175936	13886947	146936	1.48537	3.33563	23422	163664	64.1	5379	8372	6558	3343	2760	2925	96741	Sichuan	90944756	9762.87	5214	1.08	11.46	53.4064	0.117384	103195	13839969
3	Sichuan	23	2022	0.234265	0.0721607	2.31539	9.13332	0.179171	3.60183	67610	0.00934061	0.4258	6136	10.7	1.31021e+06	11196.2		1.45951	2.417	0.522088	0.159105	0.0853148	4.3	0.0853148	0.0168064	16435301	135507	1.62937	3.60183	37688	165499	71.1	4818	8374	6509.99	3314.97	2834.39	3126.67	101800	Sichuan	90674762	9762.87	5214	1.08	11.46	53.4064	0.117384	106744	18469972
3	Guizhou	24	2012	0.0243382	0.196926	3.6069	7.63087	0.0620891	2.80589	18946.9	0.006089	0.336135			413458	1513.29		1.16415	2.3482	0.469105	0.345599	0.00887744	5.1	0.0050305	0.0356236	96742.8	6059	1.23849	2.80589	306	11296	28.6	19	3587	10957	6057	3443	1392	41156	Guizhou	41342574	2932	1265	0.35	4.63	43.1446	0.157913	56400	1899792
3	Guizhou	24	2013	0.0377035	0.185806	3.48678	8.04266	0.0643943	2.94173	22089.1	0.005835	0.326249	295	3	558503	2044.16		1.19922	2.3462	0.476941	0.314316	0.00883375	5.3	0.00510067	0.0414398	183972	7915	1.27391	2.94173	390	17405	32.9	45	3632	10205	6036	3943	1535	47364	Guizhou	42861507	2932	1265	0.35	4.63	43.1446	0.157913	61758	3406824
3	Guizhou	24	2014	0.0454508	0.174661	3.38	8.09209	0.0721306	3.02464	25100.9	0.005987	0.320163	559	4.9	691631	2531.42		1.20291	2.307	0.469776	0.259889	0.0095582	5.9	0.00560628	0.0381918	200392	10107	1.35592	3.02464	566	22467	34.9	97	3677	9888.17	5905.76	4421.7	1689.75	52772	Guizhou	43254925	2932	1265	0.35	4.63	43.1446	0.157913	64875	4118663
3	Guizhou	24	2015	0.0600484	0.167743	3.32747	7.74061	0.0722132	3.28793	28547	0.005934	0.467242	1092	8.9	807283	2954.72		1.21	2.3064	0.462224	0.2076	0.0104965	9.1	0.00627656	0.0458355	259626	14115	1.43449	3.28793	776	18295	38.4	119	3708	9871.99	5643.38	4683.06	1818.54	59701	Guizhou	43953268	2932	1265	0.35	4.63	43.1446	0.157913	68826	5392116
3	Guizhou	24	2016	0.0672207	0.162645	3.30569	7.73016	0.0321042	3.54403	31589.5	0.006233	0.479285	1767	12.4	958283	3507.39		1.22223	2.3055	0.463163	0.178506	0.0108545	48.1	0.00651964	0.0285504	204437	10425	1.52311	3.54403	1044	25315	43.2	194	3758	10010.6	5358.1	4582.99	2004.81	66279	Guizhou	44528044	2932	1265	0.35	4.63	43.1446	0.157913	73125	6640291
3	Guizhou	24	2017	0.095862	0.157392	3.27884	8.09331	0.0405062	3.46623	35988.4	0.007081	0.474032	1657	10.4	1125661	4120.01		1.3282	2.3361	0.485271	0.158075	0.00958065	67.6	0.00758521	0.0617481	807409	12559	1.54095	3.46623	1365	34610	48.4	427	3803	10185	5147	4502	2129	71795	Guizhou	44749372	2932	1265	0.35	4.63	43.1446	0.157913	77198	7320180
3	Guizhou	24	2018	0.15138	0.152663	3.25154	8.0302	0.0327692	3.34483	40270.7	0.008214	0.46277	1576	9.7	1.32039e+06	4832.71		1.39677	2.3603	0.500938	0.143727	0.011936	87.1	0.00972211	0.148136	1.71098e+06	19456	1.61604	3.34483	1748	44508	54	616	3822	10384	5051	4379	2254	78316	Guizhou	45286291	2932	1265	0.35	4.63	43.1446	0.157913	82851.3	8946570
3	Guizhou	24	2019	0.19037	0.14614	3.19859	7.90316	0.0270199	3.32483	43727.1	0.008628	0.445348	1487	9.4	1.62064e+06	5931.69		1.42634	2.372	0.50791	0.126781	0.0126624	8.1	0.0109026	0.231059	2.27176e+06	24729	1.70152	3.32483	2273	44328	59.9	765	3848	10786	4980	4169.98	2453	83298	Guizhou	45714504	2932	1265	0.35	4.63	43.1446	0.157913	90359.2	8827751
3	Guizhou	24	2020	0.236612	0.131351	3.1005	8.31938	0.0305507	3.39432	46355	0.009071	0.43859	1697	10.6	1.88026e+06	6881.89		1.44619	2.365	0.507128	0.0986473	0.0150242	8.7	0.0128426	0.284845	2.49115e+06	34971	1.80843	3.39432	3427	49200	66.1	1004	3858	10965	4915	4007	2654	89228	Guizhou	46201181	2932	1265	0.35	4.63	43.1446	0.157913	98899	11511397
3	Guizhou	24	2021	0.134926	0.125723	3.05002	8.65634	0.033586	3.39252	50476	0.009208	0.457602	1883	10.7	2.26889e+06	8304.31		1.44182	2.3766	0.507601	0.0945084	0.0208328	9.3	0.0188044	0.022339	2892651	39267	1.84444	3.39252	6170	41733	71.1	867	3852	10273	4665	3533	2593	94487	Guizhou	46373197	2932	1265	0.35	4.63	43.1446	0.157913	103195	13839969
3	Guizhou	24	2022	0.157832	0.121513	2.99745	8.5844	0.0397167	3.6524	51921	0.00653377	0.425134	1655	8.8	2.60214e+06	9524.03		1.43142	2.363	0.505361	0.130598	0.0355732	10.1	0.0355732	0.0222028	3907245	29382	2.01172	3.6524	11087	40555	67.9	622	3856	10164.6	4928.65	3829.11	2608.15	95410	Guizhou	46313926	2932	1265	0.35	4.63	43.1446	0.157913	106744	18469972
3	Yunnan	25	2012	0.026767	0.17987	3.43524	7.84955	0.119532	2.90433	23991.8	0.006669	0.324211			492835	2374.39		1.12116	2.3026	0.45043	0.407535	0.00530483	9.3	0.00459189	0.0334838	454779	5853	1.27679	2.90433	381	9260	28.5	37	4631	8783	4220	2975	1566	37629	Yunnan	45757438	3362	1729	0.58	8.33	51.4277	0.247769	56400	1899792
3	Yunnan	25	2013	0.0409613	0.17096	3.34027	7.84216	0.122186	2.88163	27664.9	0.006747	0.320659	407	3.1	665727	3207.35		1.18917	2.3171	0.463647	0.378503	0.00471636	10.7	0.00400651	0.0386318	420003	6804	1.25757	2.88163	482	11512	32.8	53	4641	8416	4023	2860	1662	42447	Yunnan	46041684	3362	1729	0.58	8.33	51.4277	0.247769	61758	3406824
3	Yunnan	25	2014	0.0478119	0.162988	3.25899	7.78661	0.129523	2.91251	30216.6	0.006706	0.32994	785	5.5	824414	3971.87		1.2383	2.3311	0.474138	0.356941	0.00366613	9.6	0.00276482	0.0420536	479233	8124	1.30814	2.91251	632	13343	35.1	83	4653	8165.71	4049.77	2896.72	1731.21	46101	Yunnan	46418751	3362	1729	0.58	8.33	51.4277	0.247769	64875	4118663
3	Yunnan	25	2015	0.0629041	0.156173	3.19983	8.00954	0.101966	3.10479	32116.8	0.00803	0.427193	1313	9.3	962269	4636.03		1.34549	2.3549	0.493917	0.333054	0.00324836	10.1	0.00239442	0.055604	518364	11658	1.42	3.10479	829	17603	37.4	138	4663	8013.95	4018.42	2896.8	1818.82	52564	Yunnan	46472107	3362	1729	0.58	8.33	51.4277	0.247769	68826	5392116
3	Yunnan	25	2016	0.0707584	0.151449	3.17195	7.95443	0.0807609	3.14087	35051.4	0.008977	0.441243	1996	13.2	1.14226e+06	5503.19		1.46087	2.3769	0.512927	0.309216	0.00340131	10.6	0.0025547	0.0338765	582559	12032	1.43511	3.14087	1048	23709	39.9	232	4677	7942.1	3950.13	2964.71	1889.5	60450	Yunnan	46882523	3362	1729	0.58	8.33	51.4277	0.247769	73125	6640291
3	Yunnan	25	2017	0.0967684	0.146585	3.14297	8.12667	0.0856525	3.03031	39457.8	0.009633	0.443298	1742	11.2	1.34177e+06	6464.4		1.55589	2.4052	0.531743	0.300266	0.00474282	11.1	0.00362291	0.0698245	847625	14230	1.39877	3.03031	1309	28695	42.3	381	4693	7864	3925	3094	1999	69106	Yunnan	47347978	3362	1729	0.58	8.33	51.4277	0.247769	77198	7320180
3	Yunnan	25	2018	0.122538	0.142302	3.10996	8.20534	0.0946247	2.83643	44445.8	0.010475	0.44047	1713	10.4	1.57388e+06	7582.66		1.52934	2.4126	0.532288	0.292577	0.00509532	0.5	0.00373578	0.138623	894879	20340	1.36422	2.83643	1672	36515	44.5	534	4703	7905	3877	3147	2166	75701	Yunnan	47693110	3362	1729	0.58	8.33	51.4277	0.247769	82851.3	8946570
3	Yunnan	25	2019	0.175674	0.135814	3.0447	8.33501	0.100082	2.7795	49323	0.009475	0.437406	1783	10.5	1.93178e+06	9306.97		1.50435	2.3908	0.522124	0.252972	0.00440842	0.6	0.00320921	0.180212	827040	22324	1.35917	2.7795	2164	35212	46.6	671	4714	7973	3821	3244.47	2401	86585	Yunnan	47921313	3362	1729	0.58	8.33	51.4277	0.247769	90359.2	8827751
3	Yunnan	25	2020	0.219073	0.125201	2.92011	8.45774	0.10991	2.87937	52047	0.010031	0.398803	2055	11.6	2.24124e+06	10797.9		1.49705	2.364	0.511348	0.208032	0.00438588	0.7	0.00386063	0.230317	499498	28943	1.42745	2.87937	2860	45153	48.5	1065	4722	8012	3754	3546	2648	93133	Yunnan	48044229	3362	1729	0.58	8.33	51.4277	0.247769	98899	11511397
3	Yunnan	25	2021	0.127123	0.12086	2.88124	8.7042	0.115626	2.77958	57717	0.010386	0.395109	2247	11.5	2.70448e+06	13029.7		1.44624	2.3667	0.507816	0.209488	0.00323832	0.7	0.00281875	0.0192925	1060953	41167	1.43504	2.77958	5153	47997	67.8	1204	4690	8158	3886	3318	2871	98730	Yunnan	48189800	3362	1729	0.58	8.33	51.4277	0.247769	103195	13839969
3	Yunnan	25	2022	0.143429	0.113062	2.78392	8.67184	0.116248	2.88077	60868	0.00686146	0.379562	2077	9.4	3.10171e+06	14943.5		1.42623	2.3606	0.499782	0.240881	0.00451161	0.9	0.00451161	0.017433	2189452	39497	1.4947	2.88077	10531	52999	66.8	1046	4693	8096.53	3973.02	3280.15	3097.49	103128	Yunnan	48300396	3362	1729	0.58	8.33	51.4277	0.247769	106744	18469972
3	Shanxi	26	2012	0.0717079	0.145874	3.22498	9.13523	0.0660559	2.61494	37453.4	0.019871	0.323962			515017	2041.98		0.68512	2.2518	0.368771	0.313484	0.0339568	1.5	0.019795	0.0245681	3.34815e+06	14908	0.999702	2.61494	1389	43608	41.5	509	3787	6269	3515	4479	3525	43073	Shanxi	39262183	2966	1594	0.69	6.32	53.7424	0.213082	56400	1899792
3	Shaanxi	26	2013	0.0872636	0.138383	3.15087	9.28297	0.0783741	2.65787	41905.8	0.02115	0.329763	354	2.7	695690	2758.32		0.715603	2.2699	0.378733	0.301349	0.0428982	1.6	0.0247725	0.0297784	5.33279e+06	20836	1.03976	2.65787	1630	57287	45	1035	3804	6057	3202	4012	3612	47446	Shaanxi	39600764	2966	1594	0.69	6.32	53.7424	0.213082	61758	3406824
3	Shaanxi	26	2014	0.0995659	0.130724	3.07186	9.13958	0.0965922	2.72735	45610	0.020733	0.340106	821	5.3	861519	3415.81		0.750757	2.2816	0.390208	0.29061	0.0501098	1.7	0.0281177	0.0294348	6.4002e+06	22820	1.1018	2.72735	2189	56235	46.4	782	3827	6015.13	2968.34	3598.34	3652.31	50535	Shaanxi	39405902	2966	1594	0.69	6.32	53.7424	0.213082	64875	4118663
3	Shaanxi	26	2015	0.119504	0.125998	3.04063	9.51334	0.106128	3.06066	46654	0.021816	0.383216	1413	8.4	1.00558e+06	3986.99		0.881109	2.3371	0.426537	0.258634	0.0632421	1.8	0.0394859	0.0388134	7218211	33350	1.23454	3.06066	2830	74904	50	816	3846	6175.08	2836.5	3320.06	3627.97	54994	Shaanxi	39411181	2966	1594	0.69	6.32	53.7424	0.213082	68826	5392116
3	Shaanxi	26	2016	0.115679	0.122194	3.02682	9.20757	0.104442	3.14672	49341.3	0.021627	0.403276	2300	12.2	1.19367e+06	4732.74		0.947974	2.3363	0.44331	0.24084	0.067022	3.3	0.039706	0.0239691	8027887	48455	1.2719	3.14672	3631	69611	52.4	1020	3874	6374.51	2770.99	3100.74	3539.54	59637	Shaanxi	39590708	2966	1594	0.69	6.32	53.7424	0.213082	73125	6640291
3	Shaanxi	26	2017	0.133957	0.117594	3.00146	9.24239	0.126408	3.03061	55215.9	0.021048	0.401016	2311	11	1.40216e+06	5559.39		0.950985	2.344	0.447915	0.248023	0.0727711	3.3	0.0453824	0.0381756	9.2094e+06	34554	1.25385	3.03061	4855	98935	55.3	1885	3904	6617	2753	3076	3582	65181	Shaanxi	39760500	2966	1594	0.69	6.32	53.7424	0.213082	77198	7320180
3	Shaanxi	26	2018	0.190724	0.112962	2.97146	9.47276	0.147332	2.99351	61115.2	0.021786	0.397224	2483	10.9	1.64472e+06	6521.09		0.97157	2.3797	0.455118	0.246885	0.0816296	3.3	0.0581394	0.0906736	11252908	41479	1.28406	2.99351	6463	76512	58.2	2068	3931	6926	2830	2894	3562	71983	Shaanxi	40229159	2966	1594	0.69	6.32	53.7424	0.213082	82851.3	8946570
3	Shaanxi	26	2019	0.237603	0.107719	2.92861	9.44989	0.13649	3.05793	65506.5	0.022664	0.395958	2713	11	2.01873e+06	8004		1.02064	2.3887	0.466115	0.231235	0.111243	18.1	0.0716414	0.130535	14673473	44101	1.33125	3.05793	8578	92087	61.3	2797	3944	7184	2908	2868.15	3812	78361	Shaanxi	40517301	2966	1594	0.69	6.32	53.7424	0.213082	90359.2	8827751
3	Shaanxi	26	2020	0.28702	0.0961336	2.8438	9.76293	0.14476	3.40716	65866.9	0.024151	0.369257	3038	11.6	2.34211e+06	9286.17		1.11606	2.395	0.481447	0.194013	0.108178	19.1	0.0820767	0.158457	17587198	60524	1.50632	3.40716	16040	99236	64.4	3814	3955	7461	3014	2937	4132	83520	Shaanxi	40678918	2966	1594	0.69	6.32	53.7424	0.213082	98899	11511397
3	Shaanxi	26	2021	0.229101	0.0897446	2.76114	9.93856	0.157552	3.28681	76171	0.02351	0.340303	3252	11.9	2.82621e+06	11205.5		0.976739	2.3752	0.454586	0.222455	0.10566	25.3	0.0746126	0.0148586	23434411	86272	1.47333	3.28681	26106	105652	67.5	4545	3954	7494	3046	2395	4279	90996	Shaanxi	40813647	2966	1594	0.69	6.32	53.7424	0.213082	103195	13839969
3	Shaanxi	26	2022	0.266847	0.0858373	2.70192	9.93965	0.149085	3.37464	83030	0.0108142	0.316753	2968	10.1	3.24131e+06	12851.4		0.898903	2.356	0.435246	0.262343	0.06238	26.1	0.06238	0.0139302	30487345	79375	1.48792	3.37464	43507	108096	74.3	3690	3956	7556.99	3215.59	2474.53	4408.52	98843	Shaanxi	40917991	2966	1594	0.69	6.32	53.7424	0.213082	106744	18469972
3	Gansu	27	2012	0.0358814	0.196689	3.64612	8.27904	0.104181	3.21267	21141.2	0.010703	0.382784			530016	1939.43		0.926026	2.3185	0.428121	0.428459	0.00361757	26.9	0.00245301	0.0318573	730619	3662	1.3344	3.21267	434	8261	31	42	2550	8048	4603	4246	2145	37679	Gansu	27129996	2016	1115	0.42	4.08	55.3075	0.202381	56400	1899792
3	Gansu	27	2013	0.0490455	0.187746	3.55573	8.34645	0.105402	3.47373	23646.7	0.010571	0.393846	203	3	715951	2619.8		1.00312	2.3366	0.445989	0.403556	0.00390874	27.7	0.00253509	0.0380823	999936	4737	1.46682	3.47373	498	10976	34.7	44	2537	7243	4018	4048	2193	42833	Gansu	27277706	2016	1115	0.42	4.08	55.3075	0.202381	61758	3406824
3	Gansu	27	2014	0.0556193	0.179111	3.47363	8.32116	0.0814273	3.84048	25723.7	0.011244	0.40935	380	5	886609	3244.27		1.06237	2.3532	0.460144	0.389266	0.00398285	28.5	0.00283026	0.0386144	1.14516e+06	5097	1.69916	3.84048	668	12020	36.8	60	2531	6980.04	3760.07	3754.78	2218.75	46960	Gansu	27343265	2016	1115	0.42	4.08	55.3075	0.202381	64875	4118663
3	Gansu	27	2015	0.0497245	0.173062	3.42661	8.38882	0.0755397	4.57991	25946	0.012182	0.41746	627	8	1.03486e+06	3786.77		1.32424	2.3941	0.506024	0.339179	0.00525454	1.4	0.0034829	0.0514394	1.29696e+06	6912	2.09392	4.57991	850	14584	38.8	85	2523	6956.39	3509.28	3516.92	2194.17	52942	Gansu	27420800	2016	1115	0.42	4.08	55.3075	0.202381	68826	5392116
3	Gansu	27	2016	0.0591969	0.171594	3.44549	8.39843	0.0657026	4.84113	27396	0.012081	0.431998	886	10.5	1228433	4495.07		1.45909	2.4087	0.524573	0.312231	0.00575248	1.4	0.00421923	0.0322275	1.50662e+06	7975	2.30553	4.84113	1122	20276	42.4	178	2520	7006.27	3369.89	3295.09	2188.85	57575	Gansu	27673975	2016	1115	0.42	4.08	55.3075	0.202381	73125	6640291
3	Gansu	27	2017	0.0937379	0.167619	3.43772	8.59719	0.0444157	4.83654	29102.5	0.011851	0.437006	578	6.8	1442997	5280.2		1.57458	2.4227	0.539916	0.294718	0.00613279	3.5	0.00436735	0.0611523	1.62959e+06	9672	2.4135	4.83654	1410	24448	46.7	174	2522	7110	3280	3098	2217	63374	Gansu	27706965	2016	1115	0.42	4.08	55.3075	0.202381	77198	7320180
3	Gansu	27	2018	0.140885	0.162515	3.40266	8.39849	0.0490993	4.6952	32178.2	0.01177	0.423935	614	7.5	1.69262e+06	6193.61		1.59919	2.4309	0.544959	0.289775	0.00633999	3.8	0.00389034	0.14482	1.80878e+06	13958	2.39037	4.6952	1768	27882	51	231	2515	7222	3313	2954	2258	70695	Gansu	27827366	2016	1115	0.42	4.08	55.3075	0.202381	82851.3	8946570
3	Gansu	27	2019	0.191186	0.157768	3.35684	8.41168	0.0436786	4.63925	34706.6	0.012645	0.424429	674	7.9	2.07752e+06	7602.05		1.67572	2.4287	0.550176	0.264661	0.00698645	3.8	0.00463164	0.224688	1.96417e+06	14894	2.37178	4.63925	2180	27637	55.2	383	2509	7362	3344	2830.93	2396	73607	Gansu	27833095	2016	1115	0.42	4.08	55.3075	0.202381	90359.2	8827751
3	Gansu	27	2020	0.226548	0.143919	3.26972	8.72524	0.0424756	4.80553	35848	0.01216	0.404514	803	8.8	2.41032e+06	8819.83		1.75825	2.4208	0.553103	0.234801	0.00710127	6	0.00449056	0.283651	2.33156e+06	20991	2.46773	4.80553	2630	30732	59.3	455	2501	7590	3302	2814	2627	79730	Gansu	27838111	2016	1115	0.42	4.08	55.3075	0.202381	98899	11511397
3	Gansu	27	2021	0.153648	0.134987	3.16514	8.80775	0.0480132	4.5494	40976	0.012639	0.394807	955	9.3	2.90851e+06	10642.8		1.56743	2.3955	0.529021	0.227475	0.00451417	6.5	0.00273545	0.0293489	2803921	26056	2.33782	4.5494	4595	30165	63.4	436	2490	8097	3538	2868	2999	84500	Gansu	27812715	2016	1115	0.42	4.08	55.3075	0.202381	103195	13839969
3	Gansu	27	2022	0.163872	0.128444	3.08853	8.71674	0.0530192	4.52157	44646	0.00642772	0.352671	855	7.7	3.33571e+06	12206		1.44933	2.3772	0.512543	0.266577	0.00375393	7	0.00375393	0.0265989	3358410	22490	2.28297	4.52157	7092	32512	64.7	425	2492	8112.75	3628.8	2916.87	3215.38	90870	Gansu	27775149	2016	1115	0.42	4.08	55.3075	0.202381	106744	18469972
3	Qinghai	28	2012	0.0547696	0.154617	3.2778	7.60942	0.047802	4.19163	26839	0.00693	0.314234			588810	4839.21		1.18359	2.3662	0.480275	0.203613	0.00014259	7.5	3.169e-05	0.0287821	192989	527	1.87666	4.19163	138	844	41.9	2	571	8777	3674	3590	1133	46483	Qinghai	5655530	402	247	0.14	2.03	61.4428	0.504975	56400	1899792
3	Qinghai	28	2013	0.0620054	0.143779	3.14949	7.96407	0.050706	4.45069	30005	0.006482	0.320783	41	2.3	795371	6536.85		1.21539	2.363	0.483044	0.178021	0.00042836	8	0.00032841	0.0321268	268863	502	2.0514	4.45069	162	1099	47.8	6	571	8283	3632	3638	1162	51393	Qinghai	5725921	402	247	0.14	2.03	61.4428	0.504975	61758	3406824
3	Qinghai	28	2014	0.0473781	0.135508	3.06289	8.04138	0.0571123	4.78686	32218	0.006219	0.335982	79	4	984960	8095.02		1.28283	2.379	0.496293	0.163251	0.00053835	2.8	0.00041679	0.0335168	291001	619	2.32905	4.78686	197	1534	50	24	576	7979.73	3669.03	3651.24	1220.03	57084	Qinghai	5801645	402	247	0.14	2.03	61.4428	0.504975	64875	4118663
3	Qinghai	28	2015	0.0595224	0.136614	3.09366	7.47394	0.0599138	5.14767	34883	0.004793	0.345397	164	8.2	1.14966e+06	9448.63		1.36765	2.4127	0.517653	0.16344	0.00050061	2.8	0.00035167	0.0420554	468849	1217	2.54801	5.14767	262	2590	54.5	15	577	7787.14	3656.35	3659.06	1275.45	61090	Qinghai	5739387	402	247	0.14	2.03	61.4428	0.504975	68826	5392116
3	Qinghai	28	2016	0.0691046	0.133669	3.0883	7.74634	0.0449802	5.00549	38968	0.005441	0.340937	233	10.8	1.3647e+06	11216		1.34764	2.42	0.517802	0.159331	0.00044704	2.7	0.00026045	0.0261264	569190	1357	2.53174	5.00549	342	3284	54.5	34	582	7787.3	3536.34	3637.18	1318.5	66589	Qinghai	5796648	402	247	0.14	2.03	61.4428	0.504975	73125	6640291
3	Qinghai	28	2017	0.0995071	0.130398	3.08275	7.96743	0.0179607	4.94755	42211	0.006824	0.341932	192	9.1	1.60307e+06	13175		1.28223	2.41	0.507485	0.153227	0.00033145	2.7	0.00013715	0.0615964	677186	1580	2.57719	4.94755	432	3181	55.6	39	586	7843	3471	3647	1391	75701	Qinghai	5846878	402	247	0.14	2.03	61.4428	0.504975	77198	7320180
3	Qinghai	28	2018	0.164424	0.124348	3.03233	8.21947	0.017511	4.51449	46854	0.006036	0.327475	186	9	1.88038e+06	15454.1		1.2674	2.4072	0.50444	0.14092	0.00049211	2.2	0.00033854	0.147566	793553	2668	2.41446	4.51449	538	4439	56.5	31	587	8128	3726	3697	1426	85379	Qinghai	5871602	402	247	0.14	2.03	61.4428	0.504975	82851.3	8946570
3	Qinghai	28	2019	0.209694	0.116629	2.94199	8.15846	0.0127789	4.2667	49976	0.006935	0.322502	211	9.3	2.30798e+06	18968.4		1.2872	2.402	0.505015	0.122189	0.00072489	2.2	0.00070129	0.214771	90968.6	3046	2.27467	4.2667	682	5017	57.4	55	590	8267	3736	3489.82	1486	90929	Qinghai	5890257	402	247	0.14	2.03	61.4428	0.504975	90359.2	8827751
3	Qinghai	28	2020	0.249396	0.10343	2.87684	8.3965	0.00762682	4.29759	50845	0.007091	0.29148	235	10.3	2.6777e+06	22007		1.33712	2.398	0.507874	0.0965394	0.00158354	2.2	0.00141055	0.27529	105626	4693	2.19976	4.29759	963	6736	58.2	79	593	8351	3693	3569	1499	101401	Qinghai	5923481	402	247	0.14	2.03	61.4428	0.504975	98899	11511397
3	Qinghai	28	2021	0.141188	0.0959312	2.77455	8.39401	0.00933868	4.01568	57036	0.008001	0.279992	301	12.7	3.23115e+06	26555.6		1.22129	2.3874	0.492364	0.116098	0.00074404	2.33333	0.00069025	0.0257396	141042	6591	2.02548	4.01568	1829	7448	65.4	112	594	8730	3747	3719	1613	109346	Qinghai	5953343	402	247	0.14	2.03	61.4428	0.504975	103195	13839969
3	Qinghai	28	2022	0.156614	0.0894876	2.67958	8.52262	0.0120268	4.05891	60946	0.00413324	0.232415	305	12.2	3.70574e+06	30456.1		1.03897	2.351	0.455444	0.164613	0.00084762	2.33333	0.00084762	0.0251711	160342	5276	1.95536	4.05891	2612	7590	70.1	86	595	8709.09	3842.68	3773.99	1737.83	115949	Qinghai	5973238	402	247	0.14	2.03	61.4428	0.504975	106744	18469972
3	Ningxia	29	2012	0.0453532	0.121312	2.87884	8.36666	0.0656639	3.22819	32609	0.007786	0.2771			450829	2596.4		0.956675	2.357	0.445565	0.220193	0.00274208	2.33333	0.00156751	0.0260967	29135.5	844	1.58241	3.22819	166	1985	40.3	11	659	9667	4579	4230	2107	47436	Ningxia	6590258	406	191	0.09	1.1	47.0443	0.270936	56400	1899792
3	Ningxia	29	2013	0.0568046	0.115491	2.82616	8.70739	0.0856114	3.3633	35135	0.00811	0.287196	109	3.7	608984	3507.24		0.998112	2.363	0.454311	0.201013	0.00309155	2.93333	0.00155552	0.0313443	14289.3	1211	1.6958	3.3633	204	3230	43.7	19	666	9335	4401	4097	2195	50476	Ningxia	6685707	406	191	0.09	1.1	47.0443	0.270936	61758	3406824
3	Ningxia	29	2014	0.0674253	0.108981	2.76873	8.5484	0.134959	3.57208	36815	0.008669	0.297986	222	6.8	754146	4343.25		1.02667	2.374	0.462185	0.190977	0.00343011	2.93333	0.00177319	0.0333927	31822.8	1424	1.86273	3.57208	295	3532	45.1	32	678	8998.82	4254.47	3772.04	2254.85	54858	Ningxia	6715575	406	191	0.09	1.1	47.0443	0.270936	64875	4118663
3	Ningxia	29	2015	0.0736151	0.105802	2.76193	8.82118	0.0902907	3.86654	37876	0.008752	0.40312	331	9.9	880251	5069.51		1.0976	2.383	0.475227	0.166391	0.00391858	2.93333	0.0018202	0.0423213	35201.8	1865	1.99673	3.86654	399	4394	49.3	26	684	8814.34	4144	3671.66	2244.44	60380	Ningxia	6641119	406	191	0.09	1.1	47.0443	0.270936	68826	5392116
3	Ningxia	29	2016	0.0895504	0.103581	2.75609	9.08042	0.0776731	4.01116	40339	0.009445	0.406487	371	11.2	1.0449e+06	6017.75		1.15343	2.402	0.489214	0.158521	0.00416589	3.03333	0.00193777	0.0298966	40525.7	2677	2.04788	4.01116	524	6149	50.7	62	695	8725.79	4112.22	3488.95	2224.96	65570	Ningxia	6725060	406	191	0.09	1.1	47.0443	0.270936	73125	6640291
3	Ningxia	29	2017	0.130348	0.0998383	2.74465	9.128	0.106321	3.85238	45718	0.011307	0.391747	299	8.4	1.22741e+06	7068.83		1.09794	2.405	0.482361	0.167382	0.00451568	3.03333	0.00306369	0.0594937	66678.7	4244	2.01904	3.85238	661	8575	52.3	74	705	8613	4136	3412	2278	70298	Ningxia	6791406	406	191	0.09	1.1	47.0443	0.270936	77198	7320180
3	Ningxia	29	2018	0.194058	0.0969602	2.72421	8.65693	0.0711955	3.7276	49614	0.012301	0.378923	286	8.5	1.43973e+06	8291.65		1.17106	2.416	0.496467	0.148498	0.0050146	3.03333	0.00320632	0.124939	121058	5658	2.00516	3.7276	831	9860	53.7	86	710	8526	4259	3330	2379	78384	Ningxia	6837914	406	191	0.09	1.1	47.0443	0.270936	82851.3	8946570
3	Ningxia	29	2019	0.242385	0.0919507	2.66978	8.79826	0.0642206	3.70497	52537	0.014541	0.373325	296	8.6	1.76713e+06	10177.2		1.18543	2.43	0.501907	0.145725	0.00638392	3.5	0.0045992	0.198454	149033	5555	1.98149	3.70497	1080	9275	55	98	717	8491	4343	3421.64	2581	83947	Ningxia	6858892	406	191	0.09	1.1	47.0443	0.270936	90359.2	8827751
3	Ningxia	29	2020	0.28067	0.0772222	2.57182	9.29405	0.031076	3.82124	55021	0.015212	0.32894	315	8.9	2.05021e+06	11807.5		1.22077	2.4172	0.502742	0.119166	0.00703983	3.5	0.00438204	0.235758	168054	7710	2.01749	3.82124	1695	12172	56.2	165	721	8524	4210	3519	2691	97438	Ningxia	6913135	406	191	0.09	1.1	47.0443	0.270936	98899	11511397
3	Ningxia	29	2021	0.193486	0.0713089	2.49664	9.41455	0.0466828	3.47519	63461	0.015576	0.290983	351	9.3	2473968	14248		1.012	2.3918	0.463014	0.153135	0.00876987	3.5	0.00534241	0.0231387	250947	12885	1.84406	3.47519	2929	14579	57.4	164	725	8373	3980	3380	2749	105266	Ningxia	6955568	406	191	0.09	1.1	47.0443	0.270936	103195	13839969
3	Ningxia	29	2022	0.208681	0.0682226	2.44638	9.32322	0.051223	3.41937	70263	0.0117771	0.262194	358	8.5	2837338	16340.7		0.925747	2.357	0.436524	0.201564	0.00842078	3.66667	0.00842078	0.0210667	340474	12452	1.75717	3.41937	4426	16233	71.5	176	728	8411.59	3919.59	3451.85	3270.98	114631	Ningxia	6998435	406	191	0.09	1.1	47.0443	0.270936	106744	18469972
3	Xinjiang	30	2012	0.0540518	0.121859	2.766	9.04991	0.214369	2.80761	33103	0.005293	0.258519			814989	2973.32		0.866502	2.227	0.388826	0.342975	0.00469801	3.66667	0.00401183	0.0328567	53852.6	3439	1.13143	2.80761	409	7044	43.6	14	2253	8606	4270	3293	1596	44576	Xinjiang	22260450	1344	1143	0.41	4.17	85.0446	0.310268	56400	1899792
3	Xinjiang	30	2013	0.062922	0.115148	2.68778	8.98753	0.203385	2.9341	36988	0.005384	0.259694	176	2.4	1.10089e+06	4016.39		1.03055	2.269	0.427305	0.295537	0.00593882	3.66667	0.00536109	0.0379295	29953.1	4998	1.23646	2.9341	515	8224	49	20	2285	8484	4113	3266	1681	49064	Xinjiang	22666266	1344	1143	0.41	4.17	85.0446	0.310268	61758	3406824
3	Xinjiang	30	2014	0.0655452	0.111413	2.66094	9.18006	0.18348	2.96341	40193	0.005301	0.262992	373	4.3	1.36331e+06	4973.76		1.05202	2.283	0.434832	0.28829	0.00536801	3.83333	0.00439103	0.0354776	28223.4	5238	1.32091	2.96341	664	10210	50.3	35	2325	8580.78	4025.43	3277.09	1749.05	53471	Xinjiang	23225520	1344	1143	0.41	4.17	85.0446	0.310268	64875	4118663
3	Xinjiang	30	2015	0.0794781	0.119773	2.7878	9.0275	0.131632	3.3817	39520	0.005577	0.297586	571	6	1591278	5805.45		1.29166	2.328	0.478269	0.234394	0.00487517	3.83333	0.00422851	0.041025	30321.6	8761	1.46676	3.3817	828	12250	54.9	83	2385	8915.9	3948.65	3385.02	1759.26	60117	Xinjiang	23217226	1344	1143	0.41	4.17	85.0446	0.310268	68826	5392116
3	Xinjiang	30	2016	0.0825497	0.118825	2.79515	9.02941	0.121646	3.58184	40020	0.005869	0.31204	628	6.2	1.88892e+06	6891.34		1.36723	2.336	0.489222	0.211128	0.00760127	3.83333	0.00650072	0.0262029	42754.6	7116	1.57785	3.58184	1039	14105	54.9	103	2428	9150.13	3791.52	3565.23	1780.13	63739	Xinjiang	23023175	1344	1143	0.41	4.17	85.0446	0.310268	73125	6640291
3	Xinjiang	30	2017	0.0955441	0.116736	2.78633	9.45796	0.124441	3.51533	45476	0.005234	0.291204	536	5.2	2.21885e+06	8095.02		1.34561	2.355	0.493902	0.224201	0.00501105	4	0.00376587	0.0306268	57553.5	8094	1.56611	3.51533	1311	14260	57.5	131	2480	9534	3761	3712	1863	67932	Xinjiang	22867188	1344	1143	0.41	4.17	85.0446	0.310268	77198	7320180
3	Xinjiang	30	2018	0.134683	0.110926	2.73603	9.30906	0.10332	3.21267	51238	0.005272	0.267702	521	5.1	2.60268e+06	9495.35		1.38714	2.372	0.504325	0.219253	0.00626523	4	0.00527581	0.070184	39214.7	9658	1.46566	3.21267	1588	14647	60.1	153	2520	9926	3781	3631	1954	75457	Xinjiang	22834576	1344	1143	0.41	4.17	85.0446	0.310268	82851.3	8946570
3	Xinjiang	30	2019	0.189425	0.102882	2.64167	9.09325	0.120279	3.23453	53542	0.004714	0.266012	681	5.7	3.19454e+06	11654.6		1.46955	2.386	0.517088	0.201727	0.00561149	4	0.00422001	0.147531	78213.6	8652	1.50956	3.23453	2003	14771	62.7	221	2559	10482	3929	3496.04	2106	79421	Xinjiang	22858828	1344	1143	0.41	4.17	85.0446	0.310268	90359.2	8827751
3	Xinjiang	30	2020	0.246983	0.0852521	2.47851	9.33465	0.106826	3.46872	53606	0.004462	0.221908	852	6.2	3.70627e+06	13521.6		1.46924	2.364	0.509597	0.178894	0.00452036	4.16667	0.00345278	0.224105	151123	12763	1.65975	3.46872	3657	18843	65.5	326	2590	11019	4124	3315	2331	86343	Xinjiang	22939231	1344	1143	0.41	4.17	85.0446	0.310268	98899	11511397
3	Xinjiang	30	2021	0.168196	0.0802178	2.41682	9.49651	0.0961104	3.19838	62991	0.0049	0.219758	934	6	4.47233e+06	16316.4		1.21612	2.3319	0.469396	0.211014	0.00457219	4.16667	0.0035136	0.0232382	188537	21178	1.56383	3.19838	6601	22221	68.3	437	2589	11328	4312	2906	2526	94281	Xinjiang	23027314	1344	1143	0.41	4.17	85.0446	0.310268	103195	13839969
3	Xinjiang	30	2022	0.181136	0.073056	2.32085	9.53071	0.139079	3.2542	69717	0.00361411	0.179602	1047	6.1	5.12921e+06	18712.9		1.07611	2.308	0.448727	0.298229	0.00320721	4.16667	0.00320721	0.0209246	311791	20528	1.54447	3.2542	9607	25795	77.9	336	2587	11578.4	4550.15	2988.86	2773.29	101764	Xinjiang	23060704	1344	1143	0.41	4.17	85.0446	0.310268	106744	18469972
[truncated: 34 more columns]

## Sheet: incomeCMDS
year	income_last_month	province_sub	Household_registration_type
2012	5000	Beijing	2
2012	6000	Beijing	2
2012	2000	Beijing	1
2012	2100	Beijing	1
2012	2000	Beijing	2
2012	2000	Beijing	1
2012	1600	Beijing	2
2012	3800	Beijing	1
2012	9000	Beijing	2
2012	2200	Beijing	1
2012	5000	Beijing	1
2012	1500	Beijing	1
2012	900	Beijing	1
2012	2060	Beijing	1
2012	2000	Beijing	1
2012	4000	Beijing	1
2012	1800	Beijing	1
2012	2000	Beijing	1
2012	2000	Beijing	1
2012	2000	Beijing	1
2012	5000	Beijing	2
2012	2500	Beijing	1
2012	3000	Beijing	1
2012	2000	Beijing	1
2012	5000	Beijing	2
2012	3700	Beijing	2
2012	1000	Beijing	1
2012	10000	Beijing	2
2012	1500	Beijing	1
2012	4000	Beijing	1
2012	2000	Beijing	1
2012	2500	Beijing	2
2012	1260	Beijing	1
2012	5000	Beijing	1
2012	8000	Beijing	1
2012	2000	Beijing	1
2012	2700	Beijing	1
2012	3000	Beijing	1
2012	3000	Beijing	2
2012	2000	Beijing	1
2012	2800	Beijing	2
2012	15000	Beijing	2
2012	5300	Beijing	2
2012	2000	Beijing	1
2012	4500	Beijing	1
2012	3000	Beijing	1
2012	2000	Beijing	1
2012	2000	Beijing	1
2012	4000	Beijing	1
2012	4000	Beijing	1
2012	1500	Beijing	1
2012	1800	Beijing	1
2012	2000	Beijing	2
2012	30000	Beijing	1
2012	3000	Beijing	1
2012	3000	Beijing	1
2012	3000	Beijing	1
2012	7000	Beijing	2
2012	2000	Beijing	1
2012	2000	Beijing	1
2012	2500	Beijing	1
2012	5000	Beijing	2
2012	6500	Beijing	1
2012	1700	Beijing	1
2012	2300	Beijing	1
2012	5000	Beijing	1
2012	3000	Beijing	1
2012	2500	Beijing	1
2012	2000	Beijing	2
2012	3500	Beijing	1
2012	2100	Beijing	1
2012	3000	Beijing	1
2012	3600	Beijing	1
2012	2500	Beijing	1
2012	3600	Beijing	1
2012	2500	Beijing	1
2012	2800	Beijing	1
2012	2900	Beijing	1
2012	3500	Beijing	1
2012	2800	Beijing	2
2012	10100	Beijing	2
2012	4000	Beijing	2
2012	4000	Beijing	1
2012	1500	Beijing	1
2012	3000	Beijing	1
2012	5000	Beijing	2
2012	2000	Beijing	1
2012	5000	Beijing	2
2012	2100	Beijing	2
2012	2000	Beijing	1
2012	4000	Beijing	1
2012	3500	Beijing	1
2012	2000	Beijing	1
2012	2000	Beijing	1
2012	4000	Beijing	2
2012	1498	Beijing	1
2012	10000	Beijing	1
2012	2000	Beijing	1
2012	1800	Beijing	1
2012	2000	Beijing	1
2012	2000	Beijing	1
2012	3000	Beijing	1
2012	5000	Beijing	2
2012	2000	Beijing	2
2012	1800	Beijing	1
2012	2800	Beijing	1
2012	2600	Beijing	1
2012	2200	Beijing	1
2012	2500	Beijing	1
2012	7000	Beijing	2
2012	2000	Beijing	1
2012	4000	Beijing	1
2012	4000	Beijing	1
2012	1600	Beijing	1
2012	2000	Beijing	1
2012	2000	Beijing	1
2012	3000	Beijing	1
2012	1800	Beijing	1
2012	2300	Beijing	1
2012	3500	Beijing	2
2012	2000	Beijing	2
2012	1600	Beijing	1
2012	2000	Beijing	1
2012	3300	Beijing	2
2012	1572	Beijing	2
2012	2200	Beijing	1
2012	1500	Beijing	1
2012	4000	Beijing	1
2012	1800	Beijing	1
2012	2000	Beijing	2
2012	3000	Beijing	1
2012	2000	Beijing	2
2012	4000	Beijing	2
2012	3500	Beijing	2
2012	1500	Beijing	1
2012	2400	Beijing	1
2012	1672	Beijing	1
2012	1100	Beijing	1
2012	2000	Beijing	2
2012	1100	Beijing	2
2012	2500	Beijing	1
2012	2000	Beijing	1
2012	1100	Beijing	1
2012	1700	Beijing	1
2012	1450	Beijing	1
2012	1100	Beijing	1
2012	2000	Beijing	2
2012	2000	Beijing	1
2012	2000	Beijing	1
2012	4000	Beijing	1
2012	2000	Beijing	1
2012	2000	Beijing	1
2012	2000	Beijing	1
2012	2000	Beijing	1
2012	2000	Beijing	1
2012	2500	Beijing	2
2012	2000	Beijing	1
2012	5000	Beijing	2
2012	2000	Beijing	1
2012	15000	Beijing	2
2012	5000	Beijing	2
2012	1500	Beijing	1
2012	5000	Beijing	2
2012	2000	Beijing	1
2012	6000	Beijing	2
2012	2000	Beijing	1
2012	2000	Beijing	1
2012	2000	Beijing	1
2012	1100	Beijing	1
2012	2000	Beijing	1
2012	2000	Beijing	1
2012	2050	Beijing	1
2012	4000	Beijing	2
2012	2000	Beijing	1
2012	2000	Beijing	1
2012	15000	Beijing	2
2012	1700	Beijing	1
2012	1400	Beijing	2
2012	1400	Beijing	1
2012	1900	Beijing	1
2012	1500	Beijing	2
2012	3000	Beijing	1
2012	3000	Beijing	1
2012	1400	Beijing	1
2012	1900	Beijing	1
2012	2700	Beijing	1
2012	2400	Beijing	1
2012	1900	Beijing	1
2012	1400	Beijing	1
2012	2500	Beijing	1
2012	3200	Beijing	1
2012	2800	Beijing	2
2012	1500	Beijing	2
2012	1500	Beijing	1
2012	3000	Beijing	1
2012	1500	Beijing	1
2012	4000	Beijing	2
2012	6200	Beijing	2
2012	2800	Beijing	2
2012	3000	Beijing	1
2012	3000	Beijing	1
2012	4200	Beijing	2
2012	2300	Beijing	1
2012	3000	Beijing	1
2012	3000	Beijing	2
2012	4000	Beijing	2
2012	3000	Beijing	1
2012	3000	Beijing	2
2012	4000	Beijing	2
2012	4000	Beijing	2
2012	3500	Beijing	2
2012	3000	Beijing	1
2012	3500	Beijing	1
2012	4800	Beijing	2
2012	2000	Beijing	1
2012	4000	Beijing	2
2012	6000	Beijing	2
2012	5000	Beijing	1
2012	3000	Beijing	2
2012	5000	Beijing	1
2012	6000	Beijing	2
2012	3600	Beijing	1
2012	2600	Beijing	2
2012	1000	Beijing	1
2012	2000	Beijing	1
2012	1000	Beijing	1
2012	5000	Beijing	2
2012	20000	Beijing	2
2012	20000	Beijing	1
2012	5000	Beijing	2
2012	3000	Beijing	1
2012	3000	Beijing	1
2012	6000	Beijing	2
2012	4000	Beijing	1
2012	2000	Beijing	1
2012	3000	Beijing	1
2012	10000	Beijing	1
2012	2500	Beijing	1
2012	5000	Beijing	1
2012	5000	Beijing	2
2012	2000	Beijing	1
2012	3000	Beijing	2
2012	3000	Beijing	2
2012	3000	Beijing	2
2012	4000	Beijing	1
2012	2500	Beijing	1
2012	4000	Beijing	2
2012	3000	Beijing	2
2012	6000	Beijing	1
2012	4000	Beijing	2
2012	15000	Beijing	2
2012	1700	Beijing	1
2012	5000	Beijing	1
2012	5000	Beijing	1
2012	3000	Beijing	1
2012	3000	Beijing	1
2012	3000	Beijing	1
2012	3000	Beijing	1
2012	2000	Beijing	2
2012	4000	Beijing	1
2012	1800	Beijing	1
2012	1200	Beijing	1
2012	2000	Beijing	1
2012	2000	Beijing	1
2012	1500	Beijing	1
2012	2000	Beijing	1
2012	2000	Beijing	1
2012	1800	Beijing	1
2012	3000	Beijing	1
2012	2800	Beijing	1
2012	2600	Beijing	1
2012	2300	Beijing	1
2012	2450	Beijing	1
2012	5000	Beijing	1
2012	5000	Beijing	1
2012	2000	Beijing	1
2012	3600	Beijing	1
2012	2300	Beijing	1
2012	8000	Beijing	1
2012	3000	Beijing	1
2012	4000	Beijing	1
2012	6000	Beijing	1
2012	3000	Beijing	1
2012	4500	Beijing	1
2012	10000	Beijing	2
2012	6000	Beijing	2
2012	10000	Beijing	2
2012	4500	Beijing	1
2012	500	Beijing	1
2012	3000	Beijing	2
2012	1000	Beijing	2
2012	1500	Beijing	1
2012	1700	Beijing	1
2012	1500	Beijing	1
2012	5000	Beijing	2
2012	2300	Beijing	1
2012	4700	Beijing	2
2012	10000	Beijing	2
2012	6000	Beijing	1
2012	4000	Beijing	2
2012	8000	Beijing	2
2012	4000	Beijing	2
2012	4500	Beijing	2
2012	7000	Beijing	2
2012	6000	Beijing	2
2012	5000	Beijing	2
2012	7000	Beijing	2
2012	10000	Beijing	2
2012	8000	Beijing	2
2012	5000	Beijing	2
2012	7000	Beijing	2
2012	5000	Beijing	2
2012	8000	Beijing	2
2012	6000	Beijing	2
2012	8000	Beijing	2
2012	2000	Beijing	2
2012	6000	Beijing	2
2012	2000	Beijing	2
2012	5000	Beijing	2
2012	5000	Beijing	2
2012	8000	Beijing	2
2012	5600	Beijing	1
2012	2800	Beijing	1
2012	3500	Beijing	1
2012	2800	Beijing	1
2012	3000	Beijing	2
2012	12000	Beijing	1
2012	3000	Beijing	1
2012	13000	Beijing	1
2012	4000	Beijing	2
2012	3800	Beijing	2
2012	6000	Beijing	2
2012	3200	Beijing	1
2012	8000	Beijing	1
2012	3200	Beijing	1
2012	11000	Beijing	2
2012	5600	Beijing	2
2012	20000	Beijing	1
2012	8000	Beijing	1
2012	1800	Beijing	1
2012	2000	Beijing	1
2012	2000	Beijing	1
2012	2500	Beijing	2
2012	2000	Beijing	1
2012	2000	Beijing	1
2012	1650	Beijing	2
2012	2000	Beijing	1
2012	2200	Beijing	1
2012	15000	Beijing	1
2012	3000	Beijing	1
2012	2600	Beijing	1
2012	2000	Beijing	1
2012	2000	Beijing	1
2012	2500	Beijing	2
2012	2000	Beijing	1
2012	2000	Beijing	1
2012	2000	Beijing	1
2012	2100	Beijing	2
2012	1300	Beijing	1
2012	2000	Beijing	1
2012	3000	Beijing	2
2012	640	Beijing	1
2012	3000	Beijing	2
2012	1800	Beijing	1
2012	2000	Beijing	1
2012	4000	Beijing	1
2012	5000	Beijing	1
2012	1800	Beijing	1
2012	1600	Beijing	1
2012	3000	Beijing	1
2012	4000	Beijing	1
2012	3000	Beijing	1
2012	3000	Beijing	1
2012	1640	Beijing	1
2012	3000	Beijing	1
2012	3000	Beijing	1
2012	3500	Beijing	1
2012	3000	Beijing	1
2012	1600	Beijing	1
2012	1739	Beijing	1
2012	7000	Beijing	1
2012	5050	Beijing	2
2012	1600	Beijing	2
2012	1600	Beijing	2
2012	1626	Beijing	1
2012	3000	Beijing	2
2012	2500	Beijing	1
2012	2100	Beijing	1
2012	10000	Beijing	2
2012	2000	Beijing	2
2012	12000	Beijing	2
2012	3200	Beijing	2
2012	10000	Beijing	2
2012	3000	Beijing	1
2012	2000	Beijing	2
2012	3000	Beijing	1
2012	1600	Beijing	2
2012	500	Beijing	2
2012	2200	Beijing	1
2012	1300	Beijing	1
2012	1800	Beijing	1
2012	1700	Beijing	1
2012	1260	Beijing	1
2012	1500	Beijing	2
2012	2200	Beijing	1
2012	1200	Beijing	1
2012	1200	Beijing	2
2012	1500	Beijing	1
2012	1400	Beijing	1
2012	1200	Beijing	1
2012	1260	Beijing	1
2012	1200	Beijing	1
2012	1260	Beijing	1
2012	8000	Beijing	2
2012	2113	Beijing	1
2012	2500	Beijing	1
2012	20000	Beijing	2
2012	2000	Beijing	1
2012	6000	Beijing	2
2012	2500	Beijing	2
2012	1200	Beijing	2
2012	1800	Beijing	1
2012	4500	Beijing	1
2012	10000	Beijing	2
2012	2000	Beijing	1
2012	1500	Beijing	1
2012	5000	Beijing	2
2012	2000	Beijing	1
2012	5000	Beijing	1
2012	7000	Beijing	2
2012	1800	Beijing	1
2012	4000	Beijing	2
2012	2600	Beijing	2
2012	1000	Beijing	1
2012	2100	Beijing	1
2012	2100	Beijing	2
2012	10000	Beijing	2
2012	3500	Beijing	1
2012	1800	Beijing	1
2012	1800	Beijing	1
2012	1000	Beijing	1
2012	2100	Beijing	2
2012	1000	Beijing	1
2012	2700	Beijing	2
2012	15000	Beijing	2
2012	3000	Beijing	2
2012	1800	Beijing	2
2012	2200	Beijing	2
2012	3000	Beijing	1
2012	1700	Beijing	1
2012	2000	Beijing	1
2012	2000	Beijing	1
2012	1500	Beijing	1
2012	5000	Beijing	2
2012	1300	Beijing	1
2012	2200	Beijing	1
2012	1750	Beijing	1
2012	3000	Beijing	2
2012	2000	Beijing	1
2012	4000	Beijing	1
2012	2200	Beijing	1
2012	2200	Beijing	2
2012	1950	Beijing	1
2012	2200	Beijing	1
2012	2000	Beijing	2
2012	1950	Beijing	1
2012	1950	Beijing	1
2012	2000	Beijing	1
2012	1800	Beijing	1
2012	1800	Beijing	1
2012	2200	Beijing	1
2012	6000	Beijing	2
2012	2000	Beijing	1
2012	2500	Beijing	1
2012	2000	Beijing	1
2012	3000	Beijing	1
2012	3500	Beijing	1
2012	5000	Beijing	2
2012	2300	Beijing	2
2012	2000	Beijing	1
2012	3000	Beijing	1
2012	1800	Beijing	1
2012	3200	Beijing	1
2012	1700	Beijing	1
2012	2000	Beijing	2
2012	2000	Beijing	1
2012	2000	Beijing	1
2012	3000	Beijing	2
2012	2500	Beijing	1
2012	1200	Beijing	1
2012	1200	Beijing	1
2012	1500	Beijing	1
2012	2000	Beijing	1
2012	1800	Beijing	1
2012	1500	Beijing	2
2012	1800	Beijing	1
2012	1200	Beijing	1
2012	2200	Beijing	1
2012	2500	Beijing	1
2012	1800	Beijing	1
2012	2000	Beijing	2
2012	2000	Beijing	1
2012	1900	Beijing	1
2012	1500	Beijing	2
2012	5000	Beijing	1
2012	1800	Beijing	1
2012	4000	Beijing	1
2012	6000	Beijing	2
2012	6200	Beijing	2
2012	2500	Beijing	2
2012	1800	Beijing	1
2012	5000	Beijing	2
2012	5000	Beijing	2
2012	3000	Beijing	1
2012	3000	Beijing	2
2012	5000	Beijing	2
2012	6000	Beijing	2
2012	2500	Beijing	2
2012	5000	Beijing	1
2012	4000	Beijing	1
2012	2500	Beijing	1
2012	4000	Beijing	2
2012	2000	Beijing	1
2012	6000	Beijing	1
2012	6000	Beijing	1
2012	4500	Beijing	1
2012	8000	Beijing	2
2012	4500	Beijing	1
2012	3000	Beijing	1
2012	3000	Beijing	1
2012	5000	Beijing	2
2012	6000	Beijing	1
2012	2600	Beijing	1
2012	3000	Beijing	1
2012	5000	Beijing	1
2012	2000	Beijing	1
2012	2000	Beijing	2
2012	5000	Beijing	2
2012	1850	Beijing	2
2012	2000	Beijing	1
2012	4000	Beijing	2
2012	5000	Beijing	2
2012	2000	Beijing	1
2012	3000	Beijing	1
2012	3500	Beijing	2
2012	2500	Beijing	2
2012	4000	Beijing	2
2012	6000	Beijing	2
2012	5000	Beijing	2
2012	1500	Beijing	1
2012	2500	Beijing	1
2012	1800	Beijing	1
2012	1800	Beijing	1
2012	1800	Beijing	1
2012	2000	Beijing	1
2012	10000	Beijing	1
2012	3000	Beijing	2
2012	5000	Beijing	1
2012	1800	Beijing	1
2012	1500	Beijing	1
2012	2000	Beijing	1
2012	1800	Beijing	1
2012	2000	Beijing	2
2012	3000	Beijing	2
2012	1500	Beijing	1
2012	1500	Beijing	1
2012	2000	Beijing	2
2012	1000	Beijing	2
2012	6000	Beijing	2
2012	2000	Beijing	1
2012	1600	Beijing	1
2012	1800	Beijing	1
2012	2000	Beijing	1
2012	5000	Beijing	2
2012	5000	Beijing	2
2012	2000	Beijing	1
2012	6000	Beijing	1
2012	3000	Beijing	1
2012	5000	Beijing	2
2012	2000	Beijing	1
2012	2500	Beijing	1
2012	4000	Beijing	1
2012	2500	Beijing	1
2012	2000	Beijing	1
2012	4500	Beijing	1
2012	4000	Beijing	1
2012	2000	Beijing	1
2012	1600	Beijing	1
2012	10000	Beijing	1
2012	2500	Beijing	1
2012	3000	Beijing	1
2012	1500	Beijing	1
2012	2000	Beijing	1
2012	2500	Beijing	1
2012	3000	Beijing	1
2012	5000	Beijing	1
2012	3000	Beijing	1
2012	2000	Beijing	1
2012	2500	Beijing	1
2012	2600	Beijing	2
2012	3000	Beijing	1
2012	1000	Beijing	1
2012	1500	Beijing	1
2012	3000	Beijing	1
2012	2000	Beijing	1
2012	8000	Beijing	1
2012	3500	Beijing	2
2012	10000	Beijing	1
2012	3000	Beijing	1
2012	20000	Beijing	2
2012	10000	Beijing	1
2012	3000	Beijing	1
2012	7500	Beijing	1
2012	4500	Beijing	2
2012	1850	Beijing	1
2012	5000	Beijing	1
2012	2500	Beijing	1
2012	2000	Beijing	1
2012	3000	Beijing	1
2012	8000	Beijing	2
2012	6000	Beijing	2
2012	6000	Beijing	2
2012	8000	Beijing	1
2012	4000	Beijing	1
2012	2000	Beijing	1
2012	8000	Beijing	2
2012	6000	Beijing	2
2012	8000	Beijing	1
2012	3500	Beijing	2
2012	4000	Beijing	1
2012	5000	Beijing	2
2012	3000	Beijing	1
2012	3000	Beijing	2
2012	7000	Beijing	2
2012	1900	Beijing	1
2012	6000	Beijing	1
2012	1960	Beijing	1
2012	5000	Beijing	2
2012	5000	Beijing	2
2012	3000	Beijing	1
2012	10000	Beijing	1
2012	8000	Beijing	1
2012	2000	Beijing	1
2012	8000	Beijing	1
2012	2200	Beijing	1
2012	1600	Beijing	1
2012	17000	Beijing	1
2012	8000	Beijing	1
2012	1000	Beijing	1
2012	2500	Beijing	2
2012	1500	Beijing	1
2012	1500	Beijing	1
2012	1500	Beijing	1
2012	1500	Beijing	1
2012	1500	Beijing	1
2012	1500	Beijing	1
2012	1000	Beijing	1
2012	1500	Beijing	2
2012	1000	Beijing	1
2012	1500	Beijing	1
2012	1500	Beijing	1
2012	1500	Beijing	1
2012	1500	Beijing	1
2012	1500	Beijing	1
2012	1500	Beijing	2
2012	1500	Beijing	1
2012	1500	Beijing	1
2012	1500	Beijing	1
2012	1500	Beijing	1
2012	1500	Beijing	1
2012	3000	Beijing	2
2012	2000	Beijing	2
2012	10000	Beijing	2
2012	3000	Beijing	2
2012	3000	Beijing	1
2012	5000	Beijing	2
2012	3000	Beijing	2
2012	5000	Beijing	2
2012	3004	Beijing	1
2012	4000	Beijing	2
2012	4500	Beijing	2
2012	2500	Beijing	1
2012	5000	Beijing	1
2012	3000	Beijing	1
2012	4500	Beijing	2
2012	5000	Beijing	2
2012	8000	Beijing	1
2012	10000	Beijing	1
2012	3000	Beijing	1
2012	3000	Beijing	1
2012	5000	Beijing	2
2012	6000	Beijing	2
2012	7000	Beijing	2
2012	8000	Beijing	2
2012	10000	Beijing	2
2012	5000	Beijing	2
2012	8000	Beijing	1
2012	8000	Beijing	2
2012	5000	Beijing	2
2012	8000	Beijing	1
2012	3000	Beijing	1
2012	3000	Beijing	1
2012	5000	Beijing	1
2012	3500	Beijing	2
2012	5000	Beijing	1
2012	30000	Beijing	2
2012	8000	Beijing	2
2012	3000	Beijing	2
2012	15000	Beijing	2
2012	30000	Beijing	1
2012	8000	Beijing	2
2012	4300	Beijing	2
2012	10000	Beijing	2
2012	20000	Beijing	2
2012	6000	Beijing	2
2012	5000	Beijing	2
2012	8000	Beijing	2
2012	10000	Beijing	1
2012	7000	Beijing	2
2012	5000	Beijing	2
2012	6500	Beijing	2
2012	5000	Beijing	2
2012	5000	Beijing	1
2012	10000	Beijing	1
2012	8000	Beijing	2
2012	3000	Beijing	1
2012	2000	Beijing	1
2012	6000	Beijing	2
2012	6000	Beijing	2
2012	4000	Beijing	2
2012	3000	Beijing	2
2012	6000	Beijing	2
2012	2500	Beijing	2
2012	5000	Beijing	1
2012	10000	Beijing	2
2012	5000	Beijing	2
2012	4000	Beijing	1
2012	1500	Beijing	1
2012	2000	Beijing	1
2012	2000	Beijing	1
2012	2500	Beijing	1
2012	2300	Beijing	1
2012	1500	Beijing	1
2012	2880	Beijing	1
2012	2500	Beijing	1
2012	2000	Beijing	1
2012	2000	Beijing	2
2012	3000	Beijing	1
2012	2500	Beijing	1
2012	3200	Beijing	1
2012	10000	Beijing	1
2012	3500	Beijing	1
2012	2000	Beijing	1
2012	10000	Beijing	1
2012	2000	Beijing	1
2012	1800	Beijing	1
2012	1800	Beijing	1
2012	1800	Beijing	1
2012	6000	Beijing	2
2012	3500	Beijing	1
2012	4000	Beijing	1
2012	2000	Beijing	1
2012	3000	Beijing	1
2012	3700	Beijing	1
2012	1800	Beijing	2
2012	2500	Beijing	1
2012	3000	Beijing	2
2012	3000	Beijing	1
2012	5000	Beijing	1
2012	1500	Beijing	1
2012	2000	Beijing	1
2012	1200	Beijing	1
2012	2000	Beijing	2
2012	4000	Beijing	2
2012	3000	Beijing	1
2012	1500	Beijing	2
2012	5000	Beijing	1
2012	5000	Beijing	1
2012	1000	Beijing	1
2012	2000	Beijing	1
2012	3000	Beijing	2
2012	5000	Beijing	1
2012	2000	Beijing	1
2012	2400	Beijing	1
2012	2800	Beijing	1
2012	2800	Beijing	1
2012	3000	Beijing	1
2012	6000	Beijing	1
2012	3000	Beijing	1
2012	3000	Beijing	1
2012	4000	Beijing	1
2012	1500	Beijing	1
2012	1300	Beijing	1
2012	1800	Beijing	1
2012	2500	Beijing	1
2012	5000	Beijing	1
2012	5000	Beijing	2
2012	1800	Beijing	1
2012	2600	Beijing	1
2012	3000	Beijing	1
2012	2000	Beijing	1
2012	700	Beijing	1
2012	4500	Beijing	1
2012	5000	Beijing	2
2012	3000	Beijing	1
2012	6000	Beijing	2
2012	4000	Beijing	1
2012	5000	Beijing	1
2012	4000	Beijing	1
2012	4000	Beijing	1
2012	4000	Beijing	1
2012	3000	Beijing	1
2012	5000	Beijing	1
2012	4000	Beijing	1
2012	3000	Beijing	2
2012	2000	Beijing	1
2012	2000	Beijing	1
2012	5000	Beijing	1
2012	2000	Beijing	1
2012	4000	Beijing	1
2012	4000	Beijing	2
2012	2000	Beijing	1
2012	2200	Beijing	1
2012	3000	Beijing	1
2012	4000	Beijing	1
2012	1800	Beijing	1
2012	2000	Beijing	1
2012	3000	Beijing	1
2012	7000	Beijing	2
2012	2000	Beijing	1
2012	2000	Beijing	1
2012	50000	Beijing	1
2012	4000	Beijing	1
2012	2000	Beijing	1
2012	2000	Beijing	1
2012	2000	Beijing	1
2012	3100	Beijing	1
2012	5000	Beijing	2
2012	2800	Beijing	2
2012	5000	Beijing	2
2012	6000	Beijing	1
2012	3800	Beijing	2
2012	3000	Beijing	2
2012	6000	Beijing	2
2012	1500	Beijing	1
2012	2100	Beijing	2
2012	5000	Beijing	1
2012	3500	Beijing	1
2012	2450	Beijing	2
2012	8000	Beijing	1
2012	12000	Beijing	1
2012	3000	Beijing	1
2012	3000	Beijing	1
2012	5000	Beijing	2
2012	6000	Beijing	2
2012	4000	Beijing	2
2012	4000	Beijing	1
2012	5000	Beijing	2
2012	5000	Beijing	2
2012	5000	Beijing	2
2012	8000	Beijing	2
2012	5000	Beijing	2
2012	6000	Beijing	2
2012	3000	Beijing	2
2012	3000	Beijing	2
2012	6000	Beijing	2
2012	4000	Beijing	2
2012	5000	Beijing	1
2012	3000	Beijing	2
2012	3000	Beijing	2
2012	3000	Beijing	2
2012	4000	Beijing	2
2012	3000	Beijing	2
2012	2000	Beijing	2
2012	2000	Beijing	2
2012	2000	Beijing	2
2012	2000	Beijing	2
2012	2800	Beijing	2
2012	2800	Beijing	2
2012	2200	Beijing	2
2012	1800	Beijing	2
2012	3000	Beijing	2
2012	2800	Beijing	2
2012	4800	Beijing	2
2012	5000	Beijing	2
2012	2000	Beijing	2
2012	2600	Beijing	2
2012	2000	Beijing	2
2012	2000	Beijing	2
2012	1600	Beijing	1
2012	1600	Beijing	1
2012	2000	Beijing	1
2012	2000	Beijing	2
2012	1800	Beijing	1
2012	2300	Beijing	1
2012	2300	Beijing	1
2012	1600	Beijing	1
2012	1600	Beijing	2
2012	1500	Beijing	1
2012	1600	Beijing	2
2012	2500	Beijing	1
2012	1500	Beijing	1
2012	1250	Beijing	1
2012	1300	Beijing	1
2012	2900	Beijing	2
2012	2000	Beijing	1
2012	1500	Beijing	1
2012	3000	Beijing	1
2012	1800	Beijing	1
2012	1500	Beijing	1
2012	3000	Beijing	1
2012	2000	Beijing	1
2012	2000	Beijing	1
2012	3000	Beijing	1
2012	1598	Beijing	1
2012	3000	Beijing	1
2012	3000	Beijing	1
2012	1598	Beijing	1
2012	2500	Beijing	1
2012	3000	Beijing	1
2012	3000	Beijing	2
2012	2000	Beijing	1
2012	1300	Beijing	1
2012	4000	Beijing	2
2012	16000	Beijing	2
2012	1300	Beijing	1
2012	3300	Beijing	1
2012	2700	Beijing	1
2012	2000	Beijing	2
2012	2000	Beijing	2
2012	3000	Beijing	1
2012	2000	Beijing	1
2012	2000	Beijing	1
2012	2000	Beijing	1
2012	4000	Beijing	2
2012	1500	Beijing	1
2012	2000	Beijing	1
2012	2000	Beijing	1
2012	1500	Beijing	1
2012	3000	Beijing	1
2012	1900	Beijing	1
2012	2000	Beijing	1
2012	4800	Beijing	1
2012	4500	Beijing	1
2012	2500	Beijing	1
2012	5000	Beijing	1
2012	1500	Beijing	1
2012	4000	Beijing	1
2012	3500	Beijing	1
2012	3000	Beijing	1
2012	3800	Beijing	1
2012	5600	Beijing	1
2012	1500	Beijing	1
2012	3000	Beijing	1
2012	3000	Beijing	2
2012	5000	Beijing	1
2012	3000	Beijing	1
2012	3500	Beijing	1
2012	3000	Beijing	1
2012	2000	Beijing	1
2012	3000	Beijing	1
2012	1200	Beijing	1
2012	3000	Beijing	1
2012	4000	Beijing	1
2012	2000	Beijing	1
2012	2000	Beijing	1
2012	3000	Beijing	1
2012	3000	Beijing	1
2012	4200	Beijing	2
2012	2400	Beijing	1
2012	4300	Beijing	1
2012	1800	Beijing	1
2012	6000	Beijing	1
2012	2000	Beijing	1
2012	2000	Beijing	1
2012	2000	Beijing	1
2012	2800	Beijing	1
2012	2500	Beijing	1
2012	1800	Beijing	1
2012	2800	Beijing	1
2012	2000	Beijing	1
2012	2600	Beijing	1
2012	1800	Beijing	1
2012	1200	Beijing	1
2012	1800	Beijing	1
2012	2000	Beijing	1
2012	2600	Beijing	1
2012	2300	Beijing	1
2012	1800	Beijing	1
2012	2000	Beijing	1
2012	3000	Beijing	1
2012	2000	Beijing	1
2012	2800	Beijing	1
2012	2600	Beijing	1
2012	1800	Beijing	1
2012	2600	Beijing	1
2012	2500	Beijing	1
2012	1800	Beijing	1
2012	2300	Beijing	1
2012	1900	Beijing	1
2012	3000	Beijing	1
2012	2300	Beijing	1
2012	1600	Beijing	1
2012	4000	Beijing	1
2012	1600	Beijing	1
2012	1600	Beijing	1
2012	1600	Beijing	1
2012	1600	Beijing	1
2012	1600	Beijing	1
2012	1600	Beijing	2
2012	1600	Beijing	1
2012	1600	Beijing	1
2012	1200	Beijing	1
2012	1600	Beijing	1
2012	1500	Beijing	1
2012	3000	Beijing	1
2012	3000	Beijing	1
2012	4000	Beijing	2
2012	1500	Beijing	2
2012	4000	Beijing	1
2012	6000	Beijing	1
2012	6000	Beijing	1
2012	5000	Beijing	1
2012	2100	Beijing	1
2012	1200	Beijing	1
2012	5000	Beijing	1
2012	2000	Beijing	1
2012	2600	Beijing	1
2012	35000	Beijing	1
2012	4000	Beijing	2
2012	2400	Beijing	1
2012	2500	Beijing	1
2012	1500	Beijing	1
2012	3500	Beijing	1
2012	3500	Beijing	1
2012	3000	Beijing	1
2012	3000	Beijing	1
2012	3000	Beijing	1
2012	1500	Beijing	1
2012	3000	Beijing	1
2012	3500	Beijing	1
2012	3000	Beijing	1
2012	2500	Beijing	1
2012	3000	Beijing	1
2012	2500	Beijing	1
2012	2000	Beijing	1
2012	3000	Beijing	1
2012	3500	Beijing	1
2012	3000	Beijing	1
2012	2000	Beijing	1
2012	2000	Beijing	1
2012	2000	Beijing	1
2012	3000	Beijing	1
2012	2500	Beijing	1
2012	2000	Beijing	1
2012	3000	Beijing	2
2012	1500	Beijing	1
2012	2000	Beijing	1
2012	4000	Beijing	1
2012	5000	Beijing	2
2012	2000	Beijing	1
2012	5000	Beijing	1
2012	2000	Beijing	1
2012	1800	Beijing	1
2012	1800	Beijing	1
2012	3000	Beijing	1
2012	4000	Beijing	2
2012	3000	Beijing	1
2012	2500	Beijing	1
2012	2500	Beijing	1
2012	3000	Beijing	1
2012	4000	Beijing	1
2012	2000	Beijing	1
2012	4000	Beijing	1
2012	5000	Beijing	1
2012	2500	Beijing	1
2012	3000	Beijing	1
2012	1500	Beijing	1
2012	3200	Beijing	1
2012	2200	Beijing	1
2012	1500	Beijing	1
2012	1800	Beijing	1
2012	1800	Beijing	1
2012	2000	Beijing	1
2012	2000	Beijing	1
2012	1200	Beijing	2
2012	2200	Beijing	1
2012	2600	Beijing	1
2012	2000	Beijing	1
2012	3600	Beijing	2
2012	1800	Beijing	1
2012	2200	Beijing	1
2012	2000	Beijing	1
2012	6800	Beijing	1
2012	2600	Beijing	1
2012	2500	Beijing	1
2012	2200	Beijing	1
2012	2700	Beijing	1
2012	3000	Beijing	1
2012	1000	Beijing	1
2012	3800	Beijing	1
2012	2600	Beijing	1
2012	2400	Beijing	1
2012	5000	Beijing	1
2012	5000	Beijing	1
2012	2200	Beijing	1
2012	3400	Beijing	1
2012	3000	Beijing	1
2012	1000	Beijing	1
2012	2000	Beijing	1
2012	3000	Beijing	1
2012	3500	Beijing	1
2012	50000	Beijing	1
2012	4000	Beijing	2
2012	8000	Beijing	1
2012	4000	Beijing	1
2012	10000	Beijing	2
2012	3000	Beijing	1
2012	5000	Beijing	1
2012	2000	Beijing	1
2012	5000	Beijing	1
2012	8000	Beijing	1
2012	5600	Beijing	2
2012	4000	Beijing	1
2012	1200	Beijing	1
2012	2000	Beijing	1
2012	1000	Beijing	2
2012	1000	Beijing	1
2012	2000	Beijing	1
2012	5000	Beijing	2
2012	2300	Beijing	1
2012	10000	Beijing	1
2012	5900	Beijing	2
2012	5000	Beijing	1
2012	3000	Beijing	2
2012	2000	Beijing	1
2012	3000	Beijing	2
2012	2100	Beijing	1
2012	2100	Beijing	1
2012	3000	Beijing	2
2012	3000	Beijing	1
2012	3000	Beijing	1
2012	4500	Beijing	1
2012	5000	Beijing	1
2012	1800	Beijing	1
2012	4800	Beijing	1
2012	5000	Beijing	1
2012	2000	Beijing	1
2012	1500	Beijing	1
2012	1500	Beijing	1
2012	1800	Beijing	1
2012	1300	Beijing	1
2012	1500	Beijing	1
2012	2500	Beijing	1
2012	2300	Beijing	1
2012	6000	Beijing	2
2012	5000	Beijing	2
2012	6000	Beijing	1
2012	4000	Beijing	1
2012	3500	Beijing	1
2012	10000	Beijing	2
2012	7000	Beijing	2
2012	4000	Beijing	1
2012	4000	Beijing	2
2012	8000	Beijing	2
2012	10000	Beijing	2
2012	20000	Beijing	2
2012	8000	Beijing	2
2012	8000	Beijing	2
2012	3000	Beijing	1
2012	3000	Beijing	2
2012	5000	Beijing	1
2012	10000	Beijing	1
2012	5000	Beijing	1
2012	5000	Beijing	2
2012	1200	Beijing	1
2012	1900	Beijing	1
2012	5000	Beijing	2
2012	6000	Beijing	2
2012	3500	Beijing	2
2012	2000	Beijing	2
2012	1500	Beijing	2
2012	1800	Beijing	2
2012	2000	Beijing	2
2012	2800	Beijing	1
2012	5000	Beijing	2
2012	4000	Beijing	2
2012	1500	Beijing	2
2012	10000	Beijing	2
2012	5000	Beijing	2
2012	10000	Beijing	2
2012	50000	Beijing	2
2012	4000	Beijing	2
2012	3500	Beijing	2
2012	3100	Beijing	2
2012	3250	Beijing	2
2012	3500	Beijing	2
2012	2000	Beijing	1
2012	2500	Beijing	1
2012	2500	Beijing	1
2012	2500	Beijing	1
2012	2000	Beijing	2
2012	3000	Beijing	2
2012	2000	Beijing	1
2012	1800	Beijing	2
2012	2000	Beijing	1
2012	2000	Beijing	1
2012	2500	Beijing	2
2012	1500	Beijing	1
2012	2000	Beijing	2
2012	3300	Beijing	1
2012	3000	Beijing	1
2012	2000	Beijing	1
2012	3000	Beijing	1
2012	2000	Beijing	1
2012	2500	Beijing	1
2012	4000	Beijing	1
2012	3000	Beijing	1
2012	2500	Beijing	1
2012	2000	Beijing	1
2012	3500	Beijing	1
2012	35000	Beijing	1
2012	3000	Beijing	1
2012	4100	Beijing	1
2012	3500	Beijing	1
2012	3500	Beijing	1
2012	4000	Beijing	1
2012	3000	Beijing	1
2012	3000	Beijing	1
2012	2400	Beijing	2
2012	3500	Beijing	1
2012	6000	Beijing	1
2012	800	Beijing	1
2012	2000	Beijing	1
2012	5000	Beijing	1
2012	5000	Beijing	1
2012	1500	Beijing	1
2012	3000	Beijing	1
2012	1200	Beijing	1
2012	1500	Beijing	1
2012	1900	Beijing	1
2012	1000	Beijing	1
2012	1800	Beijing	1
2012	2000	Beijing	1
2012	2000	Beijing	1
2012	1100	Beijing	1
2012	800	Beijing	1
2012	3000	Beijing	1
2012	3000	Beijing	1
2012	3000	Beijing	1
2012	5000	Beijing	1
2012	3000	Beijing	1
2012	20000	Beijing	1
2012	5000	Beijing	2
2012	2000	Beijing	1
2012	3500	Beijing	1
2012	6000	Beijing	2
2012	2600	Beijing	1
2012	3000	Beijing	1
2012	4000	Beijing	2
2012	3000	Beijing	1
2012	2000	Beijing	1
2012	2500	Beijing	1
2012	2900	Beijing	2
2012	3000	Beijing	2
2012	2000	Beijing	1
2012	1900	Beijing	1
2012	1900	Beijing	1
2012	2000	Beijing	1
2012	2000	Beijing	1
2012	2800	Beijing	1
2012	1900	Beijing	1
2012	3000	Beijing	1
2012	2200	Beijing	1
2012	2500	Beijing	2
2012	3500	Beijing	1
2012	2300	Beijing	2
2012	2700	Beijing	1
2012	3200	Beijing	1
2012	2500	Beijing	2
2012	3000	Beijing	2
2012	3400	Beijing	1
2012	2100	Beijing	1
2012	2500	Beijing	1
2012	2600	Beijing	1
2012	3500	Beijing	1
2012	3000	Beijing	1
2012	1800	Beijing	1
2012	4000	Beijing	1
2012	3000	Beijing	2
2012	5000	Beijing	1
2012	5000	Beijing	1
2012	5000	Beijing	1
2012	5000	Beijing	1
2012	3000	Beijing	2
2012	3000	Beijing	1
2012	15000	Beijing	1
2012	5000	Beijing	1
2012	2000	Beijing	1
2012	1000	Beijing	1
2012	1500	Beijing	2
2012	1500	Beijing	1
2012	1000	Beijing	1
2012	1000	Beijing	1
2012	3000	Beijing	1
2012	1500	Beijing	1
2012	3000	Beijing	1
2012	2500	Beijing	1
2012	3000	Beijing	2
2012	1500	Beijing	2
2012	2000	Beijing	1
2012	2500	Beijing	1
2012	1500	Beijing	1
2012	2000	Beijing	1
2012	3000	Beijing	1
2012	3000	Beijing	1
2012	2000	Beijing	1
2012	2100	Beijing	1
2012	2500	Beijing	1
2012	2300	Beijing	1
2012	3000	Beijing	1
2012	2400	Beijing	1
2012	2100	Beijing	1
2012	2100	Beijing	1
2012	200	Beijing	1
2012	3000	Beijing	1
2012	5000	Beijing	1
2012	3000	Beijing	1
2012	3000	Beijing	1
2012	2000	Beijing	1
2012	2400	Beijing	1
2012	5000	Beijing	1
2012	2000	Beijing	1
2012	3500	Beijing	1
2012	1800	Beijing	1
2012	4500	Beijing	2
2012	1200	Beijing	2
2012	3000	Beijing	1
2012	2500	Beijing	1
2012	3000	Beijing	1
2012	2100	Beijing	1
2012	1300	Beijing	1
2012	1500	Beijing	1
2012	1600	Beijing	1
2012	2500	Beijing	1
2012	3000	Beijing	1
2012	3000	Beijing	1
2012	1500	Beijing	1
2012	1800	Beijing	1
2012	2000	Beijing	1
2012	3000	Beijing	1
2012	3000	Beijing	1
2012	2600	Beijing	1
2012	2000	Beijing	1
2012	8000	Beijing	1
2012	5000	Beijing	1
2012	2800	Beijing	1
2012	3200	Beijing	1
2012	3200	Beijing	1
2012	1800	Beijing	1
2012	1800	Beijing	1
2012	4600	Beijing	1
2012	2500	Beijing	1
2012	1800	Beijing	1
2012	2000	Beijing	1
2012	3000	Beijing	1
2012	3200	Beijing	1
2012	4500	Beijing	1
2012	3200	Beijing	1
2012	4200	Beijing	1
2012	2300	Beijing	1
2012	1500	Beijing	1
2012	2600	Beijing	1
2012	2400	Beijing	1
2012	2500	Beijing	1
2012	1800	Beijing	1
2012	1500	Beijing	1
2012	2500	Beijing	1
2012	2000	Beijing	1
2012	2800	Beijing	2
2012	1000	Beijing	1
2012	3000	Beijing	1
2012	2000	Beijing	1
2012	2000	Beijing	1
2012	1800	Beijing	1
2012	2500	Beijing	1
2012	2000	Beijing	1
2012	1800	Beijing	1
2012	2000	Beijing	1
2012	3000	Beijing	1
2012	4000	Beijing	2
2012	3000	Beijing	1
2012	2800	Beijing	1
2012	3000	Beijing	1
2012	2200	Beijing	1
2012	2100	Beijing	1
2012	2800	Beijing	1
2012	3500	Beijing	1
2012	2300	Beijing	1
2012	2800	Beijing	1
2012	3200	Beijing	1
2012	2000	Beijing	1
2012	2200	Beijing	1
2012	3700	Beijing	1
2012	7000	Beijing	1
2012	7000	Beijing	1
2012	1000	Beijing	1
2012	3000	Beijing	2
2012	2600	Beijing	2
2012	3600	Beijing	2
2012	4000	Beijing	1
2012	2000	Beijing	1
2012	4000	Beijing	1
2012	3000	Beijing	1
2012	2500	Beijing	1
2012	4000	Beijing	2
2012	3000	Beijing	1
2012	3000	Beijing	1
2012	800	Beijing	1
2012	2200	Beijing	1
2012	3000	Beijing	1
2012	3500	Beijing	1
2012	600	Beijing	1
2012	1500	Beijing	1
2012	1500	Beijing	1
2012	2000	Beijing	1
2012	800	Beijing	1
2012	1500	Beijing	1
2012	2500	Beijing	1
2012	3000	Beijing	1
2012	3000	Beijing	1
2012	2000	Beijing	1
2012	5000	Beijing	1
2012	6000	Beijing	2
2012	5000	Beijing	2
2012	8000	Beijing	2
2012	2000	Beijing	2
2012	2000	Beijing	2
2012	10000	Beijing	2
2012	5000	Beijing	2
2012	3000	Beijing	2
2012	11000	Beijing	2
2012	4000	Beijing	2
2012	2800	Beijing	2
2012	2500	Beijing	2
2012	3000	Beijing	2
2012	2000	Beijing	2
2012	3000	Beijing	2
2012	2000	Beijing	2
2012	10000	Beijing	1
2012	2500	Beijing	2
2012	4500	Beijing	2
2012	5000	Beijing	1
2012	5000	Beijing	2
2012	2500	Beijing	2
2012	3500	Beijing	1
2012	2500	Beijing	2
2012	2300	Beijing	2
2012	2100	Beijing	1
2012	4000	Beijing	2
2012	5000	Beijing	1
2012	4000	Beijing	2
2012	2000	Beijing	1
2012	2000	Beijing	1
2012	2500	Beijing	2
2012	3000	Beijing	2
2012	2500	Beijing	2
2012	2800	Beijing	1
2012	4000	Beijing	1
2012	3000	Beijing	1
2012	5000	Beijing	1
2012	3000	Beijing	1
2012	800	Beijing	1
2012	5000	Beijing	1
2012	3000	Beijing	1
2012	2000	Beijing	1
2012	2000	Beijing	1
2012	2000	Beijing	1
2012	2000	Beijing	2
2012	1500	Beijing	1
2012	2000	Beijing	1
2012	1000	Beijing	1
2012	2000	Beijing	1
2012	2000	Beijing	2
2012	2000	Beijing	1
2012	3000	Beijing	1
2012	1500	Beijing	1
2012	3000	Beijing	1
2012	1500	Beijing	2
2012	3000	Beijing	1
2012	2000	Beijing	1
2012	1000	Beijing	2
2012	5000	Beijing	1
2012	4000	Beijing	2
2012	1500	Beijing	2
2012	4500	Beijing	1
2012	8000	Beijing	1
2012	3500	Beijing	1
2012	1500	Beijing	2
2012	3000	Beijing	2
2012	2500	Beijing	1
2012	3000	Beijing	2
2012	1260	Beijing	1
2012	4000	Beijing	2
2012	4000	Beijing	1
2012	2000	Beijing	1
2012	5000	Beijing	1
2012	3000	Beijing	1
2012	4000	Beijing	1
2012	5000	Beijing	1
2012	5000	Beijing	1
2012	3900	Beijing	1
2012	3000	Beijing	1
2012	3000	Beijing	1
2012	4000	Beijing	1
2012	1800	Beijing	1
2012	3000	Beijing	1
2012	3000	Beijing	1
2012	2500	Beijing	1
2012	2900	Beijing	1
2012	3000	Beijing	1
2012	3500	Beijing	1
2012	3500	Beijing	1
2012	3000	Beijing	1
2012	2800	Beijing	1
2012	3500	Beijing	1
2012	3000	Beijing	1
2012	3500	Beijing	1
2012	3000	Beijing	1
2012	2000	Beijing	1
2012	2600	Beijing	1
2012	2000	Beijing	1
2012	1600	Beijing	1
2012	3000	Beijing	1
2012	1800	Beijing	1
2012	1900	Beijing	2
2012	1500	Beijing	1
2012	1800	Beijing	1
2012	3000	Beijing	1
2012	8500	Beijing	2
2012	5000	Beijing	2
2012	6000	Beijing	2
2012	5000	Beijing	2
2012	10000	Beijing	2
2012	5000	Beijing	1
2012	4000	Beijing	2
2012	1500	Beijing	1
2012	5000	Beijing	2
2012	6000	Beijing	2
2012	5000	Beijing	2
2012	6000	Beijing	1
2012	6000	Beijing	2
2012	3500	Beijing	1
2012	3000	Beijing	2
2012	20000	Beijing	2
2012	8000	Beijing	1
2012	5000	Beijing	2
2012	4800	Beijing	1
2012	6000	Beijing	1
2012	4800	Beijing	1
2012	4900	Beijing	1
2012	4900	Beijing	1
2012	4900	Beijing	1
2012	3600	Beijing	1
2012	5000	Beijing	1
2012	4500	Beijing	1
2012	4800	Beijing	1
2012	3500	Beijing	1
2012	4800	Beijing	1
2012	5500	Beijing	1
2012	4000	Beijing	1
2012	4000	Beijing	1
2012	4000	Beijing	1
2012	4500	Beijing	1
2012	4800	Beijing	1
2012	2000	Beijing	1
2012	8000	Beijing	2
2012	20000	Beijing	2
2012	4000	Beijing	2
2012	1500	Beijing	2
2012	2200	Beijing	1
2012	8000	Beijing	2
2012	10000	Beijing	1
2012	6200	Beijing	2
2012	20000	Beijing	1
2012	7000	Beijing	1
2012	3000	Beijing	2
2012	2000	Beijing	2
2012	3000	Beijing	2
2012	10000	Beijing	2
2012	5000	Beijing	1
2012	10000	Beijing	2
2012	4000	Beijing	1
2012	1500	Beijing	1
2012	2000	Beijing	1
2012	2000	Beijing	1
2012	4000	Beijing	1
2012	10000	Beijing	2
2012	3000	Beijing	2
2012	4000	Beijing	1
2012	10000	Beijing	1
2012	3000	Beijing	2
2012	1000	Beijing	1
2012	2000	Beijing	1
2012	6000	Beijing	2
2012	7000	Beijing	1
2012	2000	Beijing	2
2012	4000	Beijing	1
2012	2300	Beijing	1
2012	2000	Beijing	1
2012	2000	Beijing	1
2012	1500	Beijing	1
2012	1600	Beijing	1
2012	2000	Beijing	1
2012	2500	Beijing	1
2012	1800	Beijing	1
2012	3000	Beijing	2
2012	1300	Beijing	1
2012	2200	Beijing	1
2012	2000	Beijing	1
2012	2500	Beijing	1
2012	2000	Beijing	1
2012	3000	Beijing	1
2012	3000	Beijing	1
2012	3000	Beijing	2
2012	2000	Beijing	2
2012	20000	Beijing	2
2012	3000	Beijing	1
2012	3000	Beijing	1
2012	10000	Beijing	2
2012	11000	Beijing	1
2012	10000	Beijing	2
2012	2600	Beijing	2
2012	7300	Beijing	1
2012	5500	Beijing	2
2012	4000	Beijing	2
2012	2000	Beijing	2
2012	8000	Beijing	1
2012	4000	Beijing	1
2012	2500	Beijing	1
2012	6000	Beijing	1
2012	5000	Beijing	1
2012	8000	Beijing	2
2012	15000	Beijing	1
2012	25000	Beijing	1
2012	2600	Beijing	2
2012	3000	Beijing	1
2012	5000	Beijing	1
2012	2000	Beijing	2
2012	10000	Beijing	1
2012	6000	Beijing	2
2012	10000	Beijing	1
2012	4000	Beijing	2
2012	3000	Beijing	2
2012	3000	Beijing	1
2012	3000	Beijing	2
2012	3500	Beijing	1
2012	4000	Beijing	1
2012	2500	Beijing	1
2012	1500	Beijing	2
2012	6000	Beijing	2
2012	2000	Beijing	2
2012	5600	Beijing	2
2012	2000	Beijing	1
2012	5000	Beijing	2
2012	3000	Beijing	2
2012	5000	Beijing	1
2012	3000	Beijing	2
2012	2000	Beijing	1
2012	3000	Beijing	1
2012	5000	Beijing	1
2012	5000	Beijing	1
2012	8000	Beijing	2
2012	8000	Beijing	1
2012	1000	Beijing	1
2012	5000	Beijing	1
2012	5000	Beijing	2
2012	6000	Beijing	1
2012	2000	Beijing	1
2012	20000	Beijing	2
2012	3000	Beijing	2
2012	2000	Beijing	2
2012	5000	Beijing	2
2012	3000	Beijing	1
2012	3000	Beijing	1
2012	8000	Beijing	1
2012	2800	Beijing	1
2012	3000	Beijing	1
2012	2000	Beijing	1
2012	3000	Beijing	1
2012	4000	Beijing	1
2012	5000	Beijing	1
2012	11000	Beijing	1
2012	5000	Beijing	1
2012	2700	Beijing	1
2012	3000	Beijing	1
2012	1500	Beijing	1
2012	1200	Beijing	1
2012	6000	Beijing	2
2012	2500	Beijing	1
2012	1500	Beijing	1
2012	1500	Beijing	1
2012	2500	Beijing	1
2012	1800	Beijing	1
2012	3000	Beijing	1
2012	1000	Beijing	1
2012	3500	Beijing	1
2012	1000	Beijing	2
2012	2000	Beijing	2
2012	4000	Beijing	2
2012	3000	Beijing	1
2012	3000	Beijing	2
2012	5000	Beijing	1
2012	3000	Beijing	1
2012	2000	Beijing	2
2012	3000	Beijing	2
2012	8000	Beijing	2
2012	3000	Beijing	2
2012	4000	Beijing	2
2012	3000	Beijing	2
2012	4500	Beijing	2
2012	8000	Beijing	2
2012	6000	Beijing	1
2012	2800	Beijing	1
2012	3000	Beijing	1
2012	2800	Beijing	1
2012	2800	Beijing	1
2012	3000	Beijing	1
2012	3000	Beijing	1
2012	2000	Beijing	1
2012	3000	Beijing	1
2012	4000	Beijing	1
2012	3000	Beijing	1
2012	3000	Beijing	1
2012	2800	Beijing	1
2012	2800	Beijing	1
2012	1800	Beijing	1
2012	2800	Beijing	1
2012	3000	Beijing	1
2012	3000	Beijing	1
2012	3000	Beijing	1
2012	1800	Beijing	1
2012	1500	Beijing	1
2012	3000	Beijing	1
2012	3000	Beijing	1
2012	2500	Beijing	1
2012	2000	Beijing	1
2012	1000	Beijing	1
2012	5000	Beijing	1
2012	3000	Beijing	2
2012	1000	Beijing	1
2012	7000	Beijing	2
2012	2000	Beijing	1
2012	4000	Beijing	1
2012	4000	Beijing	2
2012	11000	Beijing	2
2012	2000	Beijing	1
2012	2500	Beijing	2
2012	3000	Beijing	2
2012	5000	Beijing	2
2012	2600	Beijing	1
2012	4000	Beijing	2
2012	4000	Beijing	2
2012	3000	Beijing	1
2012	2000	Beijing	1
2012	8000	Beijing	2
2012	7000	Beijing	1
2012	3200	Beijing	1
2012	4000	Beijing	1
2012	3000	Beijing	1
2012	3000	Beijing	1
2012	2800	Beijing	1
2012	8000	Beijing	1
2012	3000	Beijing	2
2012	5000	Beijing	1
2012	7000	Beijing	1
2012	10000	Beijing	1
2012	5000	Beijing	1
2012	5000	Beijing	1
2012	4000	Beijing	2
2012	4000	Beijing	1
2012	2000	Beijing	1
2012	2000	Beijing	1
2012	3500	Beijing	1
2012	2500	Beijing	1
2012	3000	Beijing	1
2012	2000	Beijing	2
2012	3000	Beijing	1
2012	5000	Beijing	2
2012	2000	Beijing	2
2012	1800	Beijing	1
2012	3000	Beijing	1
2012	4000	Beijing	2
2012	8000	Beijing	1
2012	5000	Beijing	1
2012	800	Beijing	1
2012	3000	Beijing	1
2012	4000	Beijing	2
2012	5000	Beijing	1
2012	2000	Beijing	1
2012	5000	Beijing	1
2012	3800	Beijing	2
2012	4000	Beijing	1
2012	2000	Beijing	1
2012	3000	Beijing	1
2012	5000	Beijing	2
2012	3000	Beijing	1
2012	4000	Beijing	2
2012	2000	Beijing	2
2012	5000	Beijing	2
2012	8000	Beijing	2
2012	2400	Beijing	1
2012	8000	Beijing	2
2012	8000	Beijing	2
2012	3000	Beijing	2
2012	8000	Beijing	2
2012	2500	Beijing	1
2012	4500	Beijing	1
2012	4000	Beijing	1
2012	6000	Beijing	2
2012	4000	Beijing	1
2012	8000	Beijing	2
2012	3500	Beijing	1
2012	8000	Beijing	2
2012	10000	Beijing	1
2012	5000	Beijing	2
2012	4000	Beijing	1
2012	3100	Beijing	1
2012	3600	Beijing	1
2012	10000	Beijing	2
2012	3500	Beijing	1
2012	3800	Beijing	1
2012	2000	Beijing	1
2012	5000	Beijing	1
2012	10000	Beijing	1
2012	5000	Beijing	2
2012	5000	Beijing	2
2012	3000	Beijing	1
2012	4600	Beijing	2
2012	2400	Beijing	1
2012	2400	Beijing	1
2012	5000	Beijing	1
2012	2000	Beijing	1
2012	3000	Beijing	1
2012	4600	Beijing	1
2012	30000	Beijing	1
2012	3000	Beijing	1
2012	1800	Beijing	1
2012	2300	Beijing	2
2012	1700	Beijing	1
2012	1500	Beijing	1
2012	2000	Beijing	1
2012	1700	Beijing	1
2012	2800	Beijing	1
2012	1500	Beijing	1
2012	2000	Beijing	1
2012	3000	Beijing	1
2012	1500	Beijing	1
2012	1500	Beijing	1
2012	1800	Beijing	1
2012	2400	Beijing	1
2012	1500	Beijing	1
2012	1500	Beijing	1
2012	1500	Beijing	1
2012	2000	Beijing	1
2012	1500	Beijing	1
2012	1500	Beijing	1
2012	1600	Beijing	1
2012	1500	Beijing	1
2012	2800	Beijing	1
2012	1800	Beijing	1
2012	1700	Beijing	1
2012	1800	Beijing	1
2012	1700	Beijing	1
2012	900	Beijing	1
2012	1800	Beijing	1
2012	2500	Beijing	2
2012	3800	Beijing	1
2012	4000	Beijing	2
2012	4000	Beijing	2
2012	2200	Beijing	1
2012	1000	Beijing	1
2012	2600	Beijing	1
2012	2300	Beijing	1
2012	2000	Beijing	1
2012	1800	Beijing	1
2012	2000	Beijing	1
2012	2900	Beijing	1
2012	2000	Beijing	1
2012	2000	Beijing	1
2012	10000	Beijing	1
2012	10000	Beijing	2
2012	5000	Beijing	2
2012	10000	Beijing	2
2012	10000	Beijing	2
2012	6000	Beijing	2
2012	2500	Beijing	2
2012	2000	Beijing	1
2012	6000	Beijing	2
2012	50000	Beijing	1
2012	15000	Beijing	2
2012	2000	Beijing	1
2012	10000	Beijing	2
2012	20000	Beijing	1
2012	30000	Beijing	2
2012	40000	Beijing	1
2012	4000	Beijing	2
2012	5000	Beijing	2
2012	5000	Beijing	1
2012	3500	Beijing	1
2012	2000	Beijing	1
2012	3500	Beijing	2
2012	2800	Beijing	1
2012	2500	Beijing	1
2012	1000	Beijing	1
2012	3500	Beijing	1
2012	3000	Beijing	1
2012	2500	Beijing	1
2012	1200	Beijing	1
2012	1200	Beijing	1
2012	1200	Beijing	1
2012	2000	Beijing	2
2012	2800	Beijing	1
2012	2000	Beijing	1
2012	2500	Beijing	2
2012	8000	Beijing	2
2012	3000	Beijing	1
2012	5000	Beijing	2
2012	2600	Beijing	2
2012	3000	Beijing	2
2012	3000	Beijing	1
2012	2000	Beijing	1
2012	2000	Beijing	1
2012	3000	Beijing	1
2012	1700	Beijing	1
2012	1500	Beijing	2
2012	3000	Beijing	1
2012	3500	Beijing	2
2012	6000	Beijing	1
2012	3500	Beijing	1
2012	3000	Beijing	1
2012	3000	Beijing	2
2012	1000	Beijing	2
2012	10000	Beijing	1
2012	2000	Beijing	1
2012	3000	Beijing	1
2012	3000	Beijing	1
2012	1500	Beijing	1
2012	20000	Beijing	1
2012	1500	Beijing	1
2012	2000	Beijing	1
2012	5000	Beijing	1
2012	2000	Beijing	1
2012	3000	Beijing	2
2012	3000	Beijing	1
2012	2600	Beijing	2
2012	3000	Beijing	1
2012	3500	Beijing	1
2012	2000	Beijing	1
2012	5000	Beijing	1
2012	5000	Beijing	1
2012	3000	Beijing	1
2012	3000	Beijing	1
2012	3000	Beijing	1
2012	2800	Beijing	1
2012	2800	Beijing	1
2012	2500	Beijing	1
2012	3500	Beijing	1
2012	2000	Beijing	1
2012	2800	Beijing	1
2012	3000	Beijing	1
2012	2800	Beijing	1
2012	3000	Beijing	1
2012	2800	Beijing	1
2012	3000	Beijing	1
2012	3500	Beijing	1
2012	3500	Beijing	1
2012	3300	Beijing	1
2012	3000	Beijing	1
2012	3000	Beijing	1
2012	2200	Beijing	1
2012	3000	Beijing	1
2012	5000	Beijing	1
2012	2000	Beijing	1
2012	2300	Beijing	1
2012	2500	Beijing	1
2012	4000	Beijing	1
2012	3500	Beijing	1
2012	2500	Beijing	1
2012	3500	Beijing	1
2012	2800	Beijing	1
2012	5000	Beijing	1
2012	3000	Beijing	1
2012	2000	Beijing	1
2012	2000	Beijing	1
2012	10000	Beijing	1
2012	10000	Beijing	1
2012	3000	Beijing	1
2012	10000	Beijing	1
[truncated: 639,194+ more rows]
