# Supplementary material for: The impact of industrial digitalization on the urban-rural income gap
Source: PLoS One. 2025 Oct 29;20(10):e0335065. doi: 10.1371/journal.pone.0335065 (PMC12571325; doi:10.1371/journal.pone.0335065)
Supplement: S2 Files — 2.incomeCMDS.dta: Micro-level dataset from the China Migrants Dynamic Survey (CMDS). 3. dofile.do: Stata 17.0 script for data loading, variable construction, and regression analysis. (ZIP) [file pone.0335065.s002.zip]

Archive with 3 entries (3 files):
- incomeCMDS.dta
- main_data.dta
- dofile.do
