# Supplementary material for: The impact of industrial digitalization on the urban-rural income gap
Source: PLoS One. 2025 Oct 29;20(10):e0335065. doi: 10.1371/journal.pone.0335065 (PMC12571325; doi:10.1371/journal.pone.0335065)
Supplement: S2 Files — 2.incomeCMDS.dta: Micro-level dataset from the China Migrants Dynamic Survey (CMDS). 3. dofile.do: Stata 17.0 script for data loading, variable construction, and regression analysis. (ZIP) [file pone.0335065.s002.zip › dofile.do]

cd "C:\Users\24604\Desktop"
****************************************************
***基准回归：双固定效应模型
****************************************************
use main_data.dta,clear

asdoc sum  edu_student migration ,  save(estab描述性统计-新增控制变量.doc) replace  tzok dec(4)


*多维固定效应 reghdfe x $control,absorb(id year) vce(cluster id)
xtset id year
*豪斯曼检验
xtreg y1 x open finan rd cost lngdp edu_student migration i.year,fe 
est store fe
xtreg y1 x open finan rd cost lngdp edu_student migration i.year,re 
est store re
hausman fe re

xtreg y1 x i.year,fe r	
outreg2 using 基准回归结果.doc, replace tstat bdec(3) tdec(3) e(r2_a)

xtreg y1 x open finan rd cost lngdp edu_student migration i.year,fe r
outreg2 using 基准回归结果.doc, append tstat bdec(3) tdec(3) e(r2_a)


****************************************************
***内生性检验：工具变量处理（二阶段最小二乘）
****************************************************
ivreg2 y1 open finan rd cost lngdp  edu_student migration i.year (x = L.x), r first  savefirst
outreg2 using 内生性检验1.doc ,replace tstat bdec(3) tdec(3) e(r2_a)
estimates restore _ivreg2_x
outreg2 using 内生性检验1.doc ,append tstat bdec(3) tdec(3) e(r2_a)

*数字化转型、供应链韧性与企业加成率
ivreg2 y1 open finan rd cost lngdp  edu_student migration i.year (x = iv), r first  savefirst
outreg2 using 内生性检验1984.doc ,replace tstat bdec(3) tdec(3) e(r2_a)
estimates restore _ivreg2_x
outreg2 using 内生性检验1984.doc ,append tstat bdec(3) tdec(3) e(r2_a)

****************************************************
***稳健性检验
****************************************************
*稳健性检验1：更换被解释变量
xtreg y2 x open finan rd cost lngdp edu_student migration i.year,fe r
outreg2 using 稳健性检验1.doc, replace tstat bdec(3) tdec(3) e(r2_a)

*稳健性检验2：更换模型，换成动态面板模型
tab year, gen(year) 

xtabond2 y1 l.y1 x open finan rd cost lngdp edu_student migration  year2-year11, gmm(y1 ,l(2 5) collapse)  gmm(x open finan rd cost lngdp  edu_student migration  ,l(2 6) collapse) iv(year)  robust two  //(通过)
outreg2 using 稳健性检验1.doc, append tstat bdec(3) tdec(3) e(r2_a)

****************************************************
***异质性分析
****************************************************
xtreg y1 x open finan rd cost lngdp  edu_student migration i.year if region == 1 ,fe r
outreg2 using 异质性结果.doc, replace tstat bdec(3) tdec(3) e(r2_a)

xtreg y1 x open finan rd cost lngdp edu_student migration i.year if region == 2 ,fe r
outreg2 using 异质性结果.doc, append tstat bdec(3) tdec(3) e(r2_a)

xtreg y1 x open finan rd cost lngdp  edu_student migration i.year if region == 3 ,fe r
outreg2 using 异质性结果.doc, append tstat bdec(3) tdec(3) e(r2_a)


****************************************************
***机制分析
****************************************************
//1.软件和信息技术服务业
xtreg lnm22 x open finan rd cost lngdp edu_student migration  i.year,fe r
outreg2 using 机制分析-软件和信息技术服务业.doc, replace tstat bdec(3) tdec(3) e(r2_a)
xtreg m21 x open finan rd cost lngdp edu_student migration  i.year,fe r
outreg2 using 机制分析-软件和信息技术服务业.doc, append tstat bdec(3) tdec(3) e(r2_a)


****2.流动人口收入
use main_data.dta,clear
merge 1:m province_sub year using incomeCMDS.dta
drop if _merge==2
drop _merge
drop if year>2018
keep if 户口性质==1
winsor2 上月收入,cuts(1 99) replace
gen income_rural=(上月收入-a就业人员平均工资总计元/12)/10000
asdoc sum income_rural ,  save(estab描述性统计-农业.doc) replace  tzok dec(4)

reghdfe income_rural x open finan rd cost lngdp edu_student migration  ,a(province_sub year) vce(r)
estadd local YearFE "Yes"
estadd local ProvinceFE "Yes"
est store rural


use main_data.dta,clear
merge 1:m province_sub year using incomeCMDS.dta
drop if _merge==2
drop _merge
drop if year>2018
keep if 户口性质==2
winsor2 上月收入,cuts(1 99) replace
gen income_urban=(上月收入-a就业人员平均工资总计元/12)/10000

asdoc sum income_urban ,  save(estab描述性统计-非农业.doc) replace  tzok dec(4)

reghdfe income_urban x open finan rd cost lngdp edu_student migration  ,a(province_sub year) vce(r)
estadd local YearFE "Yes"
estadd local ProvinceFE "Yes"
est store urban

esttab rural urban     ,scalar( YearFE ProvinceFE N r2_a) compress star(* 0.1 ** 0.05 *** 0.01) mtitles noconstant nogaps b(%10.4f) se(%10.4f) replace

esttab rural urban     using estab机制-流动人口收入.rtf,scalar( YearFE ProvinceFE N r2_a) compress star(* 0.1 ** 0.05 *** 0.01) mtitles  nogaps b(%10.3f) t(%10.3f) replace
